# Supplementary material for: Photoredox cobalt-catalyzed regio-, diastereo- and enantioselective propargylation of aldehydes via propargyl radicals
Source: Nat Commun. 2023 Aug 10;14:4825. doi: 10.1038/s41467-023-40488-3 (PMC10415309; doi:10.1038/s41467-023-40488-3)
Supplement: Supplementary file 3 — cif document [file 41467_2023_40488_MOESM3_ESM.cif]

 
data_t_a
 
_audit_creation_method            'SHELXL-2018/3'
_shelx_SHELXL_version_number      '2018/3'
_chemical_name_systematic         ?
_chemical_name_common             ?
_chemical_melting_point           ?
_chemical_formula_moiety          'C21 H24 O2 Si'
_chemical_formula_sum
 'C21 H24 O2 Si' 
_chemical_formula_weight          336.49

loop_
 _atom_type_symbol
 _atom_type_description
 _atom_type_scat_dispersion_real
 _atom_type_scat_dispersion_imag
 _atom_type_scat_source
 'C'  'C'   0.0181   0.0091
 'International Tables Vol C Tables 4.2.6.8 and 6.1.1.4'
 'H'  'H'   0.0000   0.0000
 'International Tables Vol C Tables 4.2.6.8 and 6.1.1.4'
 'O'  'O'   0.0492   0.0322
 'International Tables Vol C Tables 4.2.6.8 and 6.1.1.4'
 'Si'  'Si'   0.2541   0.3302
 'International Tables Vol C Tables 4.2.6.8 and 6.1.1.4'
 
_space_group_crystal_system       monoclinic
_space_group_IT_number            4
_space_group_name_H-M_alt         'P 21'
_space_group_name_Hall            'P 2yb'
 
_shelx_space_group_comment
;
The symmetry employed for this shelxl refinement is uniquely defined
by the following loop, which should always be used as a source of
symmetry information in preference to the above space-group names.
They are only intended as comments.
;
 
loop_
 _space_group_symop_operation_xyz
 'x, y, z'
 '-x, y+1/2, -z'
 
_cell_length_a                    10.2881(7)
_cell_length_b                    5.6047(4)
_cell_length_c                    17.1021(12)
_cell_angle_alpha                 90
_cell_angle_beta                  103.621(4)
_cell_angle_gamma                 90
_cell_volume                      958.40(12)
_cell_formula_units_Z             2
_cell_measurement_temperature     223(2)
_cell_measurement_reflns_used     4150
_cell_measurement_theta_min        2.66
_cell_measurement_theta_max       67.63
 
_exptl_crystal_description        block
_exptl_crystal_colour             colourless
_exptl_crystal_density_meas       ?
_exptl_crystal_density_method     ?
_exptl_crystal_density_diffrn     1.166          
_exptl_crystal_F_000              360
_exptl_transmission_factor_min    ?
_exptl_transmission_factor_max    ?
_exptl_crystal_size_max           0.180
_exptl_crystal_size_mid           0.160
_exptl_crystal_size_min           0.140
_exptl_absorpt_coefficient_mu     1.144
_shelx_estimated_absorpt_T_min    0.821
_shelx_estimated_absorpt_T_max    0.856
_exptl_absorpt_correction_type    multi-scan
_exptl_absorpt_correction_T_min   0.7218
_exptl_absorpt_correction_T_max   0.7523
_exptl_absorpt_process_details    
;
SADABS-2016/2 - Bruker AXS area detector scaling and absorption correction
;
_exptl_absorpt_special_details    ?
_diffrn_ambient_temperature       223(2)
_diffrn_radiation_wavelength      1.54178
_diffrn_radiation_type            CuK\a
_diffrn_source                    ?
_diffrn_measurement_device_type   'Bruker D8 VENTURE'
_diffrn_measurement_method        '\f and \w scans'
_diffrn_detector_area_resol_mean  ?
_diffrn_reflns_number             11178
_diffrn_reflns_av_unetI/netI      0.0646
_diffrn_reflns_av_R_equivalents   0.0656
_diffrn_reflns_limit_h_min        -12
_diffrn_reflns_limit_h_max        12
_diffrn_reflns_limit_k_min        -6
_diffrn_reflns_limit_k_max        6
_diffrn_reflns_limit_l_min        -20
_diffrn_reflns_limit_l_max        20
_diffrn_reflns_theta_min          2.658
_diffrn_reflns_theta_max          66.583
_diffrn_reflns_theta_full         66.583
_diffrn_measured_fraction_theta_max   0.997
_diffrn_measured_fraction_theta_full  0.997
_diffrn_reflns_Laue_measured_fraction_max    0.997
_diffrn_reflns_Laue_measured_fraction_full   0.997
_diffrn_reflns_point_group_measured_fraction_max   0.974
_diffrn_reflns_point_group_measured_fraction_full  0.974
_reflns_number_total              3303
_reflns_number_gt                 2517
_reflns_threshold_expression      'I > 2\s(I)'
_reflns_Friedel_coverage          0.756
_reflns_Friedel_fraction_max      0.945
_reflns_Friedel_fraction_full     0.945
 
_reflns_special_details
;
 Reflections were merged by SHELXL according to the crystal
 class for the calculation of statistics and refinement.
 
 _reflns_Friedel_fraction is defined as the number of unique
 Friedel pairs measured divided by the number that would be
 possible theoretically, ignoring centric projections and
 systematic absences.
;
 
_computing_data_collection        ?
_computing_cell_refinement        ?
_computing_data_reduction         ?
_computing_structure_solution     'SHELXT 2018/2 (Sheldrick, 2018)'
_computing_structure_refinement 'SHELXL-2018/3 (Sheldrick, 2018)'
_computing_molecular_graphics     ?
_computing_publication_material   ?
_refine_special_details           ?
_refine_ls_structure_factor_coef  Fsqd
_refine_ls_matrix_type            full
_refine_ls_weighting_scheme       calc
_refine_ls_weighting_details
'w=1/[\s^2^(Fo^2^)+(0.0548P)^2^] where P=(Fo^2^+2Fc^2^)/3'
_atom_sites_solution_primary      ?
_atom_sites_solution_secondary    ?
_atom_sites_solution_hydrogens    geom
_refine_ls_hydrogen_treatment     constr
_refine_ls_extinction_method      none
_refine_ls_extinction_coef        .
_refine_ls_abs_structure_details
;
 Flack x determined using 882 quotients [(I+)-(I-)]/[(I+)+(I-)]
 (Parsons, Flack and Wagner, Acta Cryst. B69 (2013) 249-259).
;
_refine_ls_abs_structure_Flack    0.09(2)
_chemical_absolute_configuration  AD
_refine_ls_number_reflns          3303
_refine_ls_number_parameters      222
_refine_ls_number_restraints      1
_refine_ls_R_factor_all           0.0681
_refine_ls_R_factor_gt            0.0449
_refine_ls_wR_factor_ref          0.1111
_refine_ls_wR_factor_gt           0.0998
_refine_ls_goodness_of_fit_ref    1.044
_refine_ls_restrained_S_all       1.044
_refine_ls_shift/su_max           0.000
_refine_ls_shift/su_mean          0.000
 
loop_
 _atom_site_label
 _atom_site_type_symbol
 _atom_site_fract_x
 _atom_site_fract_y
 _atom_site_fract_z
 _atom_site_U_iso_or_equiv
 _atom_site_adp_type
 _atom_site_occupancy
 _atom_site_site_symmetry_order  
 _atom_site_calc_flag
 _atom_site_refinement_flags_posn
 _atom_site_refinement_flags_adp
 _atom_site_refinement_flags_occupancy
 _atom_site_disorder_assembly
 _atom_site_disorder_group
O1 O 0.1968(2) 0.8250(6) 0.01331(15) 0.0582(9) Uani 1 1 d . . . . .
C1 C 0.3964(3) 0.6547(7) 0.08739(19) 0.0327(9) Uani 1 1 d . . . . .
O2 O 0.8754(2) 0.3923(5) 0.15609(14) 0.0458(7) Uani 1 1 d . . . . .
H2A H 0.868299 0.351652 0.108600 0.069 Uiso 1 1 calc R U . . .
C2 C 0.4620(3) 0.4606(7) 0.13113(19) 0.0380(9) Uani 1 1 d . . . . .
H2 H 0.411607 0.333594 0.144494 0.046 Uiso 1 1 calc R U . . .
C3 C 0.6005(3) 0.4536(7) 0.1550(2) 0.0383(9) Uani 1 1 d . . . . .
H3 H 0.642992 0.321627 0.184053 0.046 Uiso 1 1 calc R U . . .
C4 C 0.6765(3) 0.6392(7) 0.13632(19) 0.0350(9) Uani 1 1 d . . . . .
C5 C 0.6116(3) 0.8347(7) 0.09475(19) 0.0379(9) Uani 1 1 d . . . . .
H5 H 0.661986 0.964248 0.083133 0.045 Uiso 1 1 calc R U . . .
C6 C 0.4731(3) 0.8408(7) 0.07019(19) 0.0381(9) Uani 1 1 d . . . . .
H6 H 0.430928 0.973555 0.041411 0.046 Uiso 1 1 calc R U . . .
C7 C 0.2489(3) 0.6585(8) 0.0556(2) 0.0406(10) Uani 1 1 d . . . . .
C8 C 0.1646(4) 0.4598(8) 0.0740(2) 0.0537(12) Uani 1 1 d . . . . .
H8A H 0.197636 0.309266 0.058470 0.081 Uiso 1 1 calc R U . . .
H8B H 0.072799 0.482917 0.044389 0.081 Uiso 1 1 calc R U . . .
H8C H 0.168585 0.457916 0.131275 0.081 Uiso 1 1 calc R U . . .
C9 C 0.8287(3) 0.6297(7) 0.1585(2) 0.0365(9) Uani 1 1 d . . . . .
H9 H 0.862569 0.726383 0.119116 0.044 Uiso 1 1 calc R U . . .
C10 C 0.8891(3) 0.7290(7) 0.24395(19) 0.0345(9) Uani 1 1 d . . . . .
H10 H 0.861239 0.897789 0.244922 0.041 Uiso 1 1 calc R U . . .
C11 C 1.0413(3) 0.7230(6) 0.26198(19) 0.0342(9) Uani 1 1 d . . . . .
C12 C 1.1141(3) 0.5351(8) 0.3018(2) 0.0410(10) Uani 1 1 d . . . . .
H12 H 1.069692 0.409966 0.321310 0.049 Uiso 1 1 calc R U . . .
C13 C 1.2520(3) 0.5279(8) 0.3134(2) 0.0464(11) Uani 1 1 d . . . . .
H13 H 1.300268 0.398437 0.340895 0.056 Uiso 1 1 calc R U . . .
C14 C 1.3183(4) 0.7078(8) 0.2852(2) 0.0509(12) Uani 1 1 d . . . . .
H14 H 1.411739 0.701524 0.292916 0.061 Uiso 1 1 calc R U . . .
C15 C 1.2478(4) 0.8982(8) 0.2455(2) 0.0524(11) Uani 1 1 d . . . . .
H15 H 1.293075 1.022692 0.226342 0.063 Uiso 1 1 calc R U . . .
C16 C 1.1083(3) 0.9062(7) 0.2337(2) 0.0444(10) Uani 1 1 d . . . . .
H16 H 1.060133 1.036142 0.206502 0.053 Uiso 1 1 calc R U . . .
C17 C 0.8373(3) 0.5991(7) 0.3052(2) 0.0368(9) Uani 1 1 d . . . . .
C18 C 0.7960(3) 0.4879(8) 0.3541(2) 0.0421(10) Uani 1 1 d . . . . .
C19 C 0.5920(4) 0.1205(10) 0.3615(3) 0.0741(15) Uani 1 1 d . . . . .
H19A H 0.551987 0.022994 0.396387 0.111 Uiso 1 1 calc R U . . .
H19B H 0.624914 0.018662 0.324508 0.111 Uiso 1 1 calc R U . . .
H19C H 0.525481 0.229298 0.331254 0.111 Uiso 1 1 calc R U . . .
C20 C 0.6767(6) 0.4834(11) 0.4981(3) 0.097(2) Uani 1 1 d . . . . .
H20A H 0.635278 0.383711 0.531757 0.145 Uiso 1 1 calc R U . . .
H20B H 0.612213 0.599358 0.470161 0.145 Uiso 1 1 calc R U . . .
H20C H 0.752802 0.565931 0.531339 0.145 Uiso 1 1 calc R U . . .
C21 C 0.8693(4) 0.0896(8) 0.4717(3) 0.0622(13) Uani 1 1 d . . . . .
H21A H 0.837193 -0.017411 0.507622 0.093 Uiso 1 1 calc R U . . .
H21B H 0.944278 0.181194 0.502237 0.093 Uiso 1 1 calc R U . . .
H21C H 0.897747 -0.002583 0.430752 0.093 Uiso 1 1 calc R U . . .
Si1 Si 0.73356(10) 0.2945(2) 0.42346(6) 0.0463(3) Uani 1 1 d . . . . .
 
loop_
 _atom_site_aniso_label
 _atom_site_aniso_U_11
 _atom_site_aniso_U_22
 _atom_site_aniso_U_33
 _atom_site_aniso_U_23
 _atom_site_aniso_U_13
 _atom_site_aniso_U_12
O1 0.0378(13) 0.082(2) 0.0502(15) 0.0187(18) 0.0021(12) 0.0143(16)
C1 0.0322(18) 0.041(2) 0.0244(17) -0.0008(17) 0.0060(15) 0.0017(17)
O2 0.0392(13) 0.0538(18) 0.0407(14) -0.0110(13) 0.0020(12) 0.0064(13)
C2 0.0357(19) 0.043(3) 0.0343(19) 0.0020(18) 0.0067(16) -0.0048(17)
C3 0.0345(18) 0.045(3) 0.0339(19) 0.0066(19) 0.0050(15) 0.0005(19)
C4 0.0328(19) 0.046(2) 0.0256(17) -0.0001(18) 0.0053(15) 0.0027(18)
C5 0.0397(18) 0.039(3) 0.0346(19) 0.0036(18) 0.0085(16) -0.0027(18)
C6 0.0398(19) 0.039(3) 0.0330(18) 0.0046(18) 0.0034(16) 0.0070(18)
C7 0.0341(19) 0.058(3) 0.0283(18) -0.0017(19) 0.0052(16) 0.0051(19)
C8 0.0343(19) 0.070(3) 0.053(2) -0.004(2) 0.0033(18) -0.003(2)
C9 0.0335(19) 0.046(2) 0.0298(18) 0.0014(18) 0.0061(15) -0.0005(18)
C10 0.0342(18) 0.037(2) 0.0326(18) -0.0011(16) 0.0079(15) -0.0014(16)
C11 0.0328(18) 0.041(2) 0.0276(17) -0.0048(17) 0.0051(15) -0.0073(17)
C12 0.036(2) 0.050(3) 0.0358(19) -0.0001(19) 0.0053(16) -0.0066(18)
C13 0.037(2) 0.052(3) 0.046(2) -0.003(2) 0.0014(18) 0.002(2)
C14 0.031(2) 0.072(3) 0.047(2) -0.016(2) 0.0046(18) -0.007(2)
C15 0.048(2) 0.060(3) 0.051(2) -0.005(2) 0.015(2) -0.019(2)
C16 0.042(2) 0.042(2) 0.046(2) 0.001(2) 0.0040(18) -0.0051(19)
C17 0.0283(17) 0.046(3) 0.0339(19) -0.0065(19) 0.0024(15) 0.0003(17)
C18 0.038(2) 0.051(3) 0.037(2) -0.002(2) 0.0091(17) -0.0029(19)
C19 0.044(2) 0.081(4) 0.092(3) 0.009(3) 0.006(2) -0.019(3)
C20 0.164(6) 0.069(4) 0.089(4) 0.006(3) 0.093(4) 0.006(4)
C21 0.060(3) 0.056(3) 0.061(3) 0.007(2) -0.005(2) -0.001(2)
Si1 0.0481(6) 0.0460(7) 0.0476(6) 0.0043(6) 0.0167(5) -0.0036(6)
 
_geom_special_details
;
 All esds (except the esd in the dihedral angle between two l.s. planes)
 are estimated using the full covariance matrix.  The cell esds are taken
 into account individually in the estimation of esds in distances, angles
 and torsion angles; correlations between esds in cell parameters are only
 used when they are defined by crystal symmetry.  An approximate (isotropic)
 treatment of cell esds is used for estimating esds involving l.s. planes.
;
 
loop_
 _geom_bond_atom_site_label_1
 _geom_bond_atom_site_label_2
 _geom_bond_distance
 _geom_bond_site_symmetry_2
 _geom_bond_publ_flag
O1 C7 1.224(5) . ?
C1 C6 1.381(5) . ?
C1 C2 1.400(5) . ?
C1 C7 1.486(5) . ?
O2 C9 1.419(5) . ?
C2 C3 1.387(4) . ?
C3 C4 1.383(5) . ?
C4 C5 1.389(5) . ?
C4 C9 1.523(5) . ?
C5 C6 1.388(4) . ?
C7 C8 1.490(6) . ?
C9 C10 1.550(5) . ?
C10 C17 1.475(5) . ?
C10 C11 1.523(4) . ?
C11 C12 1.376(5) . ?
C11 C16 1.386(5) . ?
C12 C13 1.386(5) . ?
C13 C14 1.368(6) . ?
C14 C15 1.376(6) . ?
C15 C16 1.402(5) . ?
C17 C18 1.199(5) . ?
C18 Si1 1.830(4) . ?
C19 Si1 1.862(5) . ?
C20 Si1 1.856(5) . ?
C21 Si1 1.846(4) . ?
 
loop_
 _geom_angle_atom_site_label_1
 _geom_angle_atom_site_label_2
 _geom_angle_atom_site_label_3
 _geom_angle
 _geom_angle_site_symmetry_1
 _geom_angle_site_symmetry_3
 _geom_angle_publ_flag
C6 C1 C2 118.2(3) . . ?
C6 C1 C7 119.8(3) . . ?
C2 C1 C7 121.9(3) . . ?
C3 C2 C1 120.8(4) . . ?
C4 C3 C2 120.6(4) . . ?
C3 C4 C5 118.8(3) . . ?
C3 C4 C9 121.4(3) . . ?
C5 C4 C9 119.8(3) . . ?
C6 C5 C4 120.7(4) . . ?
C1 C6 C5 121.0(3) . . ?
O1 C7 C1 119.6(4) . . ?
O1 C7 C8 119.9(3) . . ?
C1 C7 C8 120.4(4) . . ?
O2 C9 C4 111.2(3) . . ?
O2 C9 C10 107.5(3) . . ?
C4 C9 C10 112.5(3) . . ?
C17 C10 C11 111.8(3) . . ?
C17 C10 C9 111.2(3) . . ?
C11 C10 C9 110.4(3) . . ?
C12 C11 C16 118.8(3) . . ?
C12 C11 C10 122.0(3) . . ?
C16 C11 C10 119.0(3) . . ?
C11 C12 C13 120.8(4) . . ?
C14 C13 C12 120.4(4) . . ?
C13 C14 C15 119.8(4) . . ?
C14 C15 C16 119.9(4) . . ?
C11 C16 C15 120.2(4) . . ?
C18 C17 C10 178.2(4) . . ?
C17 C18 Si1 174.9(4) . . ?
C18 Si1 C21 108.3(2) . . ?
C18 Si1 C20 108.9(2) . . ?
C21 Si1 C20 112.0(2) . . ?
C18 Si1 C19 106.7(2) . . ?
C21 Si1 C19 109.7(2) . . ?
C20 Si1 C19 111.1(3) . . ?
 
loop_
 _geom_torsion_atom_site_label_1
 _geom_torsion_atom_site_label_2
 _geom_torsion_atom_site_label_3
 _geom_torsion_atom_site_label_4
 _geom_torsion
 _geom_torsion_site_symmetry_1
 _geom_torsion_site_symmetry_2
 _geom_torsion_site_symmetry_3
 _geom_torsion_site_symmetry_4
 _geom_torsion_publ_flag
C6 C1 C2 C3 -1.4(5) . . . . ?
C7 C1 C2 C3 175.2(3) . . . . ?
C1 C2 C3 C4 0.3(5) . . . . ?
C2 C3 C4 C5 1.3(5) . . . . ?
C2 C3 C4 C9 -177.1(3) . . . . ?
C3 C4 C5 C6 -1.9(5) . . . . ?
C9 C4 C5 C6 176.5(3) . . . . ?
C2 C1 C6 C5 0.7(5) . . . . ?
C7 C1 C6 C5 -175.9(3) . . . . ?
C4 C5 C6 C1 0.9(5) . . . . ?
C6 C1 C7 O1 1.2(5) . . . . ?
C2 C1 C7 O1 -175.3(3) . . . . ?
C6 C1 C7 C8 -179.6(3) . . . . ?
C2 C1 C7 C8 3.9(5) . . . . ?
C3 C4 C9 O2 32.4(4) . . . . ?
C5 C4 C9 O2 -146.0(3) . . . . ?
C3 C4 C9 C10 -88.3(4) . . . . ?
C5 C4 C9 C10 93.3(4) . . . . ?
O2 C9 C10 C17 -65.5(4) . . . . ?
C4 C9 C10 C17 57.3(4) . . . . ?
O2 C9 C10 C11 59.2(4) . . . . ?
C4 C9 C10 C11 -178.1(3) . . . . ?
C17 C10 C11 C12 30.1(5) . . . . ?
C9 C10 C11 C12 -94.2(4) . . . . ?
C17 C10 C11 C16 -153.4(3) . . . . ?
C9 C10 C11 C16 82.3(4) . . . . ?
C16 C11 C12 C13 -0.1(5) . . . . ?
C10 C11 C12 C13 176.3(3) . . . . ?
C11 C12 C13 C14 -0.2(6) . . . . ?
C12 C13 C14 C15 0.5(6) . . . . ?
C13 C14 C15 C16 -0.4(6) . . . . ?
C12 C11 C16 C15 0.2(5) . . . . ?
C10 C11 C16 C15 -176.4(3) . . . . ?
C14 C15 C16 C11 0.1(6) . . . . ?
 
_refine_diff_density_max    0.190
_refine_diff_density_min   -0.308
_refine_diff_density_rms    0.049

_shelx_res_file
;
TITL t_a.res in P2(1)
    t_a.res
    created by SHELXL-2018/3 at 13:47:14 on 28-Oct-2022
REM Old TITL t in P2(1)
REM SHELXT solution in P2(1): R1 0.118, Rweak 0.020, Alpha 0.004
REM <I/s>   0.635 for    3 systematic absences,  Orientation as input
REM Flack x =  0.129 ( 0.022 ) from   949 Parsons' quotients
REM Formula found by SHELXT:  C21 O2 Si
CELL  1.54178  10.2881   5.6047  17.1021   90.000  103.621   90.000
ZERR   2.000   0.0007   0.0004   0.0012    0.000    0.004    0.000
LATT -1
SYMM -X, 1/2+Y, -Z
SFAC C H O SI
UNIT 42 48 4 2
ACTA
size 0.18 0.16 0.14
conf
TEMP -50.150
L.S. 10
omit 1   0   1
omit 1   0   0
BOND
LIST 6
FMAP 2
PLAN 20
WGHT    0.054800
FVAR       1.48081
O1    3    0.196767    0.824963    0.013311    11.00000    0.03780    0.08238 =
         0.05023    0.01873    0.00208    0.01431
C1    1    0.396373    0.654690    0.087389    11.00000    0.03223    0.04104 =
         0.02437   -0.00080    0.00596    0.00174
O2    3    0.875398    0.392250    0.156093    11.00000    0.03919    0.05382 =
         0.04065   -0.01097    0.00199    0.00643
AFIX 147
H2A   2    0.868299    0.351652    0.108600    11.00000   -1.50000
AFIX   0
C2    1    0.461992    0.460620    0.131131    11.00000    0.03566    0.04321 =
         0.03429    0.00204    0.00674   -0.00481
AFIX  43
H2    2    0.411607    0.333594    0.144494    11.00000   -1.20000
AFIX   0
C3    1    0.600457    0.453616    0.154972    11.00000    0.03450    0.04491 =
         0.03390    0.00659    0.00500    0.00052
AFIX  43
H3    2    0.642992    0.321627    0.184053    11.00000   -1.20000
AFIX   0
C4    1    0.676485    0.639198    0.136318    11.00000    0.03277    0.04590 =
         0.02559   -0.00007    0.00531    0.00266
C5    1    0.611600    0.834731    0.094747    11.00000    0.03969    0.03920 =
         0.03457    0.00358    0.00852   -0.00273
AFIX  43
H5    2    0.661986    0.964248    0.083133    11.00000   -1.20000
AFIX   0
C6    1    0.473126    0.840804    0.070186    11.00000    0.03979    0.03892 =
         0.03298    0.00463    0.00337    0.00696
AFIX  43
H6    2    0.430928    0.973555    0.041411    11.00000   -1.20000
AFIX   0
C7    1    0.248903    0.658504    0.055629    11.00000    0.03408    0.05839 =
         0.02832   -0.00171    0.00523    0.00514
C8    1    0.164629    0.459819    0.074047    11.00000    0.03425    0.06989 =
         0.05337   -0.00403    0.00326   -0.00295
AFIX 137
H8A   2    0.197636    0.309266    0.058470    11.00000   -1.50000
H8B   2    0.072799    0.482917    0.044389    11.00000   -1.50000
H8C   2    0.168585    0.457916    0.131275    11.00000   -1.50000
AFIX   0
C9    1    0.828666    0.629673    0.158513    11.00000    0.03352    0.04564 =
         0.02977    0.00138    0.00611   -0.00045
AFIX  13
H9    2    0.862569    0.726383    0.119116    11.00000   -1.20000
AFIX   0
C10   1    0.889109    0.728958    0.243955    11.00000    0.03419    0.03689 =
         0.03257   -0.00115    0.00786   -0.00135
AFIX  13
H10   2    0.861239    0.897789    0.244922    11.00000   -1.20000
AFIX   0
C11   1    1.041296    0.723047    0.261981    11.00000    0.03282    0.04101 =
         0.02763   -0.00481    0.00508   -0.00731
C12   1    1.114073    0.535074    0.301777    11.00000    0.03573    0.05005 =
         0.03578   -0.00014    0.00527   -0.00663
AFIX  43
H12   2    1.069692    0.409966    0.321310    11.00000   -1.20000
AFIX   0
C13   1    1.251992    0.527856    0.313427    11.00000    0.03694    0.05240 =
         0.04572   -0.00282    0.00137    0.00177
AFIX  43
H13   2    1.300268    0.398437    0.340895    11.00000   -1.20000
AFIX   0
C14   1    1.318272    0.707840    0.285210    11.00000    0.03139    0.07174 =
         0.04712   -0.01576    0.00461   -0.00708
AFIX  43
H14   2    1.411739    0.701524    0.292916    11.00000   -1.20000
AFIX   0
C15   1    1.247772    0.898188    0.245510    11.00000    0.04773    0.06005 =
         0.05100   -0.00471    0.01476   -0.01928
AFIX  43
H15   2    1.293075    1.022692    0.226342    11.00000   -1.20000
AFIX   0
C16   1    1.108312    0.906212    0.233687    11.00000    0.04220    0.04196 =
         0.04600    0.00101    0.00402   -0.00508
AFIX  43
H16   2    1.060133    1.036142    0.206502    11.00000   -1.20000
AFIX   0
C17   1    0.837348    0.599106    0.305238    11.00000    0.02829    0.04575 =
         0.03386   -0.00647    0.00239    0.00034
C18   1    0.795999    0.487875    0.354147    11.00000    0.03818    0.05065 =
         0.03750   -0.00233    0.00908   -0.00290
C19   1    0.592033    0.120532    0.361477    11.00000    0.04439    0.08130 =
         0.09183    0.00940    0.00618   -0.01867
AFIX 137
H19A  2    0.551987    0.022994    0.396387    11.00000   -1.50000
H19B  2    0.624914    0.018662    0.324508    11.00000   -1.50000
H19C  2    0.525481    0.229298    0.331254    11.00000   -1.50000
AFIX   0
C20   1    0.676675    0.483425    0.498083    11.00000    0.16379    0.06927 =
         0.08914    0.00648    0.09282    0.00592
AFIX 137
H20A  2    0.635278    0.383711    0.531757    11.00000   -1.50000
H20B  2    0.612213    0.599358    0.470161    11.00000   -1.50000
H20C  2    0.752802    0.565931    0.531339    11.00000   -1.50000
AFIX   0
C21   1    0.869299    0.089624    0.471746    11.00000    0.05979    0.05580 =
         0.06114    0.00656   -0.00528   -0.00148
AFIX 137
H21A  2    0.837193   -0.017411    0.507622    11.00000   -1.50000
H21B  2    0.944278    0.181194    0.502237    11.00000   -1.50000
H21C  2    0.897747   -0.002583    0.430752    11.00000   -1.50000
AFIX   0
SI1   4    0.733560    0.294549    0.423455    11.00000    0.04807    0.04598 =
         0.04756    0.00426    0.01670   -0.00360

HKLF 4


REM  t_a.res in P2(1)
REM wR2 = 0.111054, GooF = S = 1.04437, Restrained GooF = 1.04420 for all data
REM R1 = 0.044880 for 2517 Fo > 4sig(Fo) and 0.068109 for all 3303 data
REM 222 parameters refined using 1 restraints

END

WGHT      0.0535      0.0000

REM Highest difference peak  0.190,  deepest hole -0.308,  1-sigma level  0.049
Q1    1   0.8517  0.3008  0.2914  11.00000  0.05    0.19
Q2    1   0.6305  0.7952  0.5048  11.00000  0.05    0.19
Q3    1   0.8772  0.2880  0.2171  11.00000  0.05    0.17
Q4    1   0.8731  0.4489  0.6092  11.00000  0.05    0.16
Q5    1   1.2996  0.0581  0.3473  11.00000  0.05    0.16
Q6    1   0.9178  1.0876  0.3087  11.00000  0.05    0.16
Q7    1   0.2976  1.1012  0.0036  11.00000  0.05    0.16
Q8    1   0.5759  0.2511  0.4094  11.00000  0.05    0.16
Q9    1   0.5025  0.5901  0.4954  11.00000  0.05    0.16
Q10   1   1.0054  0.4152  0.1370  11.00000  0.05    0.16
Q11   1   1.3805  0.4741  0.4638  11.00000  0.05    0.15
Q12   1   0.8999 -0.1789  0.4720  11.00000  0.05    0.15
Q13   1   1.4820  0.8180  0.2379  11.00000  0.05    0.15
Q14   1   0.4654  0.1096  0.3674  11.00000  0.05    0.15
Q15   1   0.7789  1.0895  0.2775  11.00000  0.05    0.14
Q16   1   0.2758  0.0869  0.0731  11.00000  0.05    0.14
Q17   1   0.7797 -0.1716  0.4514  11.00000  0.05    0.14
Q18   1   0.1346  0.3201 -0.0132  11.00000  0.05    0.14
Q19   1   0.7041  1.2131  0.1091  11.00000  0.05    0.14
Q20   1   0.3933  0.1389  0.3137  11.00000  0.05    0.14
;
_shelx_res_checksum   98305

_shelx_hkl_file
;
  -1   0   0   35.10    2.40
  -1   0   0   36.70    2.30
   1   0   0   43.30    2.70
   2   0   0 7774.32  385.46
  -2   0   0 7409.66  385.36
   3   0   0 2875.91  142.89
  -3   0   0 2654.43  142.69
  -3   0   0 2864.21  143.09
  -4   0   0 1293.57   69.89
  -4   0   0 1331.47   69.49
   4   0   0 1399.86   69.19
  -5   0   0   28.90    4.20
  -5   0   0   28.80    4.40
  -6   0   0  211.88   46.20
  -6   0   0  318.67   18.70
  -6   0   0  324.77   19.60
   7   0   0  417.66   32.20
  -7   0   0  397.06   24.40
  -7   0   0  419.76   25.50
   7   0   0  422.76   33.00
  -7   0   0  377.36   61.89
  -8   0   0  269.07   20.60
   8   0   0  286.57   26.90
  -8   0   0  298.67   19.60
   8   0   0  276.57   26.40
  -8   0   0  262.77   46.80
   9   0   0   93.59   14.50
   9   0   0   50.39   12.50
  -9   0   0   60.79   10.60
  -9   0   0   50.59   28.10
  -9   0   0   49.99   11.30
  10   0   0    7.40    9.30
  10   0   0    2.90    9.00
 -10   0   0    4.60   20.00
  11   0   0    3.60    8.50
 -11   0   0    2.40   16.10
  11   0   0    7.90    7.60
   0  -1   0    2.80    1.30
   0  -1   0    1.20    4.10
   0  -1   0   -0.80    1.00
   0   1   0    1.80    1.30
   0   1   0   -1.30    1.20
  -1  -1   0 6735.63  321.97
   1  -1   0 5797.82  324.67
  -1  -1   0 6245.97  321.77
   1  -1   0 6262.97  322.37
  -1   1   0 6560.14  322.27
  -1   1   0 6139.89  322.47
   1   1   0 6149.48  321.87
   1   1   0 6832.92  322.07
  -2  -1   0  335.17   16.10
   2  -1   0  293.47   20.20
  -2  -1   0  297.47   16.10
  -2  -1   0  321.07   16.30
  -2   1   0  296.67   16.80
  -2   1   0  286.97   17.20
   2   1   0  303.67   16.20
  -3  -1   0 1108.99   56.49
   3  -1   0 1079.79   60.19
  -3  -1   0 1093.59   56.79
  -3   1   0 1120.49   57.99
  -3   1   0 1098.69   57.39
  -4  -1   0   55.09    4.10
   4  -1   0   55.09    8.60
  -4  -1   0   55.19    4.70
  -4   1   0   47.40    5.40
  -4   1   0   49.90    6.00
  -5  -1   0 1909.01   97.69
  -5  -1   0 1888.41   97.99
   5  -1   0 1993.30  100.09
  -5   1   0 1837.32   99.49
  -5   1   0 1852.11   98.79
  -6  -1   0   43.70    5.20
   6  -1   0   35.50    6.90
  -6  -1   0   51.49    6.30
  -6   1   0   32.40    6.10
  -6   1   0   36.20    6.40
  -6   1   0   37.00   31.10
  -7  -1   0  321.37   51.59
  -7  -1   0  334.27   20.50
  -7  -1   0  347.47   21.20
   7  -1   0  338.17   31.50
  -7   1   0  256.47   47.90
   7   1   0  343.57   32.20
  -7   1   0  352.46   22.30
  -7   1   0  361.96   23.50
   7   1   0  350.56   29.30
  -8  -1   0   96.39   34.60
  -8  -1   0   63.19    9.00
   8  -1   0   81.99   15.70
  -8   1   0   61.19   31.00
   8   1   0   81.59   14.80
  -8   1   0   54.69    9.30
  -8   1   0   56.59   10.40
   8   1   0   51.79   15.20
   9  -1   0  148.29   17.30
  -9  -1   0  108.49   30.00
  -9  -1   0  118.39   14.10
   9  -1   0  124.89   19.20
  -9   1   0   98.19   14.60
   9   1   0  124.59   15.30
  -9   1   0   90.79   30.20
  -9   1   0  103.49   15.20
  10  -1   0   -0.70    8.60
 -10  -1   0    4.80   21.00
  10  -1   0    0.70   10.20
  10   1   0   12.70   12.20
 -10   1   0   -3.50   20.30
  10   1   0    1.10    7.10
  11  -1   0   35.80   10.00
 -11  -1   0   17.50   19.70
  11  -1   0    6.70    8.20
  11   1   0    5.70   10.10
  11   1   0   12.80    6.90
 -11   1   0   14.00   17.00
   0  -2   0  427.46   24.80
   0  -2   0  380.36   29.70
   0  -2   0  463.65   25.10
   0   2   0  484.55   25.10
   0   2   0  500.05   24.80
   1  -2   0   33.10    4.90
   1  -2   0   33.60    4.20
  -1  -2   0   43.60    9.50
   1  -2   0   27.20    8.30
  -1  -2   0   31.70    3.80
  -1  -2   0   37.80    3.80
  -1   2   0   36.90    5.00
   1   2   0   29.80    4.50
  -1   2   0   33.00    4.90
   1   2   0   38.10    5.70
  -2  -2   0   16.20    4.00
   2  -2   0   14.70    8.40
  -2  -2   0   21.70    2.70
  -2  -2   0   23.00    3.10
   2  -2   0   13.20    3.40
  -2   2   0   18.40    3.90
  -2   2   0   17.40    3.80
   2   2   0   18.30    3.20
  -3  -2   0 1240.08   61.09
  -3  -2   0 1210.28   60.79
   3  -2   0 1123.99   67.79
  -3   2   0 1137.79   62.89
  -3   2   0 1155.98   62.19
  -4  -2   0  681.33   35.00
  -4  -2   0  651.23   35.10
   4  -2   0  641.44   41.80
  -4   2   0  616.94   68.99
  -4   2   0  657.63   37.50
  -4   2   0  685.03   36.90
  -5  -2   0  112.69    7.60
  -5  -2   0  107.59    7.90
   5  -2   0   89.59   15.50
  -5   2   0  111.99   10.70
  -5   2   0   72.29   35.10
  -5   2   0  101.29   11.10
  -6  -2   0  133.99    9.70
  -6  -2   0  140.79   10.40
   6  -2   0  121.39   17.10
   6   2   0  133.49   19.30
   6   2   0  159.58   30.00
  -6   2   0  151.08   14.30
  -6   2   0  118.09   35.50
  -6   2   0  146.19   13.60
   7  -2   0   25.20   11.20
  -7  -2   0   16.80    4.60
  -7  -2   0   19.50    7.00
  -7   2   0   40.10   29.50
   7   2   0   25.60    9.60
  -7   2   0   15.20    8.20
   7   2   0   -7.90   30.30
   7   2   0   15.00   16.00
  -7   2   0   10.00    7.40
   8  -2   0   88.39   16.80
  -8  -2   0  106.79   10.50
  -8  -2   0   97.79   32.80
  -8   2   0  144.29   18.40
  -8   2   0  115.29   17.40
   8   2   0   97.89   22.10
  -8   2   0  119.39   31.40
   8   2   0  123.79   17.40
  -9  -2   0  106.09   32.20
   9  -2   0   62.49   12.80
   9  -2   0   67.59   13.80
   9   2   0   39.20    9.90
   9   2   0   25.20   15.80
  -9   2   0   73.79   28.00
  10  -2   0   15.00   11.20
  10  -2   0   -0.10    7.00
 -10  -2   0   30.70   26.60
 -10   2   0    1.90   18.00
  10   2   0    5.30    6.50
  10   2   0   -2.40   12.40
 -11  -2   0   40.10   29.20
 -11   2   0   28.70   19.10
  11   2   0   25.30   11.30
   0  -3   0    1.90   39.40
   0  -3   0    5.20    3.80
   0  -3   0   -2.20   12.20
   0  -3   0    0.60    2.90
   0   3   0    0.80    4.70
   1  -3   0  492.15   28.90
  -1  -3   0  454.85   37.90
  -1  -3   0  497.85   28.60
  -1  -3   0  480.15   28.20
   1  -3   0  420.56   37.60
   1   3   0  511.85   29.00
   1   3   0  551.04   31.00
  -1   3   0  527.45   29.50
  -1   3   0  535.75   30.00
  -2  -3   0 1252.97   79.29
  -2  -3   0 1381.16   70.29
  -2  -3   0 1326.87   70.29
   2  -3   0 1227.88   79.69
   2   3   0 1342.87   70.49
  -2   3   0 1404.46   72.09
  -2   3   0 1362.26   71.39
  -3  -3   0 1014.60   55.59
  -3  -3   0 1095.89   55.79
  -3  -3   0  954.40   67.59
   3   3   0 1062.09   55.09
  -3   3   0 1009.80   87.69
  -3   3   0 1064.99   57.49
  -3   3   0 1078.09   58.19
   4  -3   0   -3.50   41.50
  -4  -3   0   19.90    4.00
   4  -3   0   21.40   13.60
   4  -3   0    9.70   42.10
  -4  -3   0   10.00    3.70
  -4   3   0   14.70    8.60
  -4   3   0   16.00   33.80
  -4   3   0   11.60    6.70
   4   3   0  -15.50   29.10
   4   3   0    3.30   12.30
  -5  -3   0   51.69    6.60
  -5  -3   0   59.09    7.60
   5  -3   0   57.39   23.90
   5  -3   0   36.40   15.20
   5   3   0   53.39   10.70
  -5   3   0   55.79   32.70
  -5   3   0   58.09   10.40
  -5   3   0   38.80   10.30
  -5   3   0   36.70   36.50
   5   3   0   14.70   18.30
   5   3   0   66.39   22.40
  -6  -3   0  693.23   40.70
   6  -3   0  730.13   50.69
   6  -3   0  789.72   56.49
   6   3   0  756.02   46.50
  -6   3   0  733.03   46.10
   6   3   0  749.42   60.49
  -6   3   0  793.92   73.99
  -6   3   0  825.72   46.70
  -7  -3   0  709.43   86.39
   7  -3   0  942.91   59.09
   7  -3   0  957.30   60.09
  -7  -3   0  820.02   49.10
  -7   3   0  962.80   56.39
  -7   3   0  922.51   55.99
   7   3   0  995.60   68.79
  -7   3   0  994.20   80.99
   7   3   0  950.80   55.09
  -8  -3   0  151.68   45.80
   8  -3   0  110.29   21.10
   8   3   0  121.39   28.40
  -8   3   0  127.09   32.10
   8   3   0  144.99   17.10
   9  -3   0  111.99   17.10
   9  -3   0   85.99   14.60
  -9  -3   0   90.89   41.80
   9   3   0  117.59   29.70
   9   3   0  101.19   14.00
  -9   3   0  114.89   27.60
  10  -3   0  208.18   18.20
 -10   3   0  121.29   27.60
  10   3   0  178.48   15.40
   0  -4   0   41.20    7.20
   0  -4   0   57.99   23.20
   0  -4   0   18.50   39.10
   0  -4   0   21.20   39.50
   0   4   0   57.79   30.00
   0   4   0   10.90   21.20
   0   4   0   40.80   10.00
  -1  -4   0   28.00   40.80
  -1  -4   0   12.70    6.70
  -1  -4   0   18.50   26.20
   1  -4   0   19.70   34.30
  -1  -4   0   11.30    5.10
   1  -4   0   -2.80   38.80
  -1  -4   0   27.50   55.09
   1  -4   0    7.60   21.50
  -1   4   0    7.20   10.00
   1   4   0    2.60   20.80
   1   4   0    1.30   10.20
   1   4   0   54.29   25.30
  -1   4   0    3.40   21.00
  -1   4   0    0.20   12.30
   2  -4   0  159.98   37.40
  -2  -4   0  193.48   15.60
  -2  -4   0   10.60   90.59
   2  -4   0  183.78   30.40
  -2  -4   0  164.18   37.40
  -2  -4   0  172.98   14.20
   2   4   0  173.28   20.70
   2   4   0  224.88   38.50
  -2   4   0  197.18   21.50
   3  -4   0   88.59   31.10
  -3  -4   0   87.79   10.60
  -3  -4   0  103.99   12.00
   3  -4   0   13.60   42.00
   3  -4   0   88.89   24.40
   3   4   0  125.39   28.10
  -3   4   0  104.49   16.20
   3   4   0  113.29   17.40
  -4  -4   0  232.68   55.69
   4  -4   0  282.37   44.30
   4  -4   0  385.36   41.30
   4  -4   0  220.98   55.59
  -4  -4   0  345.17   22.00
  -4  -4   0  298.97   21.20
  -4   4   0  330.67   28.10
   4   4   0  339.77   25.70
   4   4   0  383.56   42.30
  -5  -4   0   23.70    8.10
   5  -4   0   12.30   21.10
   5  -4   0    8.30   19.50
  -5  -4   0  -20.40   46.20
   5   4   0   27.90   20.60
  -5   4   0   38.00   14.70
  -5   4   0   21.70   26.10
   5   4   0   14.20   17.30
   5   4   0   29.00    9.50
  -6  -4   0   34.10   10.30
   6  -4   0   42.50   17.50
  -6  -4   0   22.30   48.10
   6  -4   0   21.60   22.60
   6   4   0   80.69   22.00
   6   4   0   44.10    9.70
  -6   4   0   -1.90   17.40
  -6   4   0   46.80   26.20
   6   4   0   15.60   15.20
   7  -4   0   19.00   14.20
  -7  -4   0   18.00   50.59
  -7   4   0   20.90   24.80
   7   4   0   12.90   16.30
   7   4   0   -1.90   14.40
   7   4   0   11.60    6.80
  -8  -4   0   51.99   48.40
   8  -4   0   22.40    9.60
   8   4   0   68.89   20.10
   8   4   0   34.40    7.30
   8   4   0    1.50   12.80
  -8   4   0   30.10   24.90
   9  -4   0   60.69   12.00
   9   4   0   23.20   18.50
   9   4   0   33.10    6.40
  -9   4   0   37.00   26.30
   0  -5   0   -9.70   29.70
   0  -5   0   -6.50   43.70
   0  -5   0   19.10   40.60
   0   5   0   -5.00   17.50
   0   5   0    2.40    8.30
   0   5   0   24.90   26.80
  -1  -5   0   27.80   34.20
  -1  -5   0   12.30   42.40
   1  -5   0   25.10   37.60
   1  -5   0    9.70   41.10
   1  -5   0   38.50   26.50
  -1  -5   0   71.09   63.39
   1   5   0   19.00    9.20
  -1   5   0   -3.50   17.10
   1   5   0    3.60   23.60
   1   5   0    0.70   17.90
   2  -5   0   11.40   40.10
  -2  -5   0  -40.10   41.60
   2  -5   0   39.90   35.40
  -2  -5   0   55.69   38.50
   2  -5   0   51.09   25.10
   2   5   0   19.80   18.60
   2   5   0   47.30   13.60
   2   5   0   62.29   21.80
  -2   5   0    9.40   18.00
  -3  -5   0   47.80   46.60
  -3  -5   0   46.00   45.80
   3  -5   0   87.59   45.50
   3  -5   0  108.49   25.60
  -3   5   0   48.70   21.40
   4  -5   0   36.00   50.19
   4  -5   0   65.99   20.30
  -4  -5   0   39.90   47.40
   4   5   0   46.40   18.60
   4   5   0   39.10    9.90
  -4   5   0   30.50   20.00
   5  -5   0   95.19   18.30
  -5  -5   0  -25.60   47.90
   5   5   0   78.99   18.80
   5   5   0   58.79    9.50
  -5   5   0   37.70   20.90
   6  -5   0   34.60   12.50
  -6  -5   0   -7.70   49.20
   6   5   0   25.90   14.10
   6   5   0   36.10    8.10
  -6   5   0   39.70   19.20
   7  -5   0   26.70   10.60
  -7  -5   0  -35.40   55.09
   7   5   0    7.50    6.40
  -7   5   0   19.20   15.70
   7   5   0   14.80   13.10
   0  -6   0  107.29   23.20
   0  -6   0   28.20   38.40
   0   6   0   90.99   17.70
  -1  -6   0  176.38   27.30
   1  -6   0   68.99   43.10
   1  -6   0  184.38   31.30
   1   6   0  206.58   27.90
  -1   6   0  140.89   24.60
   1   6   0  157.28   21.70
  -2  -6   0   95.79   25.40
  -2  -6   0   51.09   37.50
   2  -6   0   80.39   17.80
   2  -6   0   26.20   38.20
   2   6   0   57.29   19.20
  -2   6   0   71.79   17.30
  -3  -6   0   -7.10   35.40
   3  -6   0    2.50   11.50
   3  -6   0  -28.60   46.30
  -3  -6   0   -2.60   26.70
  -3   6   0    8.20   12.20
   3   6   0    4.30    7.20
   3   6   0   13.10   14.20
   4  -6   0   49.00   12.60
  -4  -6   0    2.00   37.80
   4   6   0   16.00   12.20
   4   6   0   35.00    9.40
  -4   6   0   16.50   12.10
  -5  -6   0   31.10   39.20
   5  -6   0   48.20    9.40
   5   6   0   36.30    9.30
   5   6   0   86.49   15.90
  -5   6   0   42.30   12.80
 -12   0   1   -2.10   16.60
  12   0  -1    3.70    8.30
  11   0  -1   26.90    9.00
  11   0  -1    7.50    9.90
 -11   0   1    7.20   17.80
  10   0  -1   86.79   13.10
  10   0  -1   98.59   18.60
 -10   0   1   58.49   27.10
   9   0  -1   56.79   12.10
   9   0  -1   83.69   15.80
  -9   0   1   46.00   32.10
  -9   0   1   65.49   11.50
  -9   0   1   82.99   10.70
  -8   0   1  428.26   25.50
  -8   0   1  413.66   26.60
   8   0  -1  430.96   32.80
   8   0  -1  418.76   33.60
  -8   0   1  306.47   51.69
  -7   0   1    5.90   38.20
  -7   0   1   40.50    6.30
  -7   0   1   30.20    6.10
   7   0  -1   35.90   11.40
  -6   0   1  282.67   17.00
  -6   0   1  280.27   17.60
  -5   0   1 5189.28  266.27
  -5   0   1 5253.37  266.77
  -4   0   1   31.20    3.50
  -4   0   1   37.00    4.00
  -3   0   1 2886.71  154.18
   3   0  -1 3228.28  153.88
  -3   0   1 2954.20  153.98
   2   0  -1  778.42   37.60
  -2   0   1  697.83   37.60
  -2   0   1  709.93   37.40
  -1   0   1 1782.92   92.29
   1   0  -1 1836.62   92.49
   1   0  -1 1622.74   92.59
  -1   0   1 1907.51   92.39
  -1   0   1 1931.71   92.49
   0   0  -1 1366.66   69.59
   1   0   1   75.99    4.80
  -1   0  -1   74.79    4.30
  -1   0  -1   65.19    4.40
   2   0   1 1225.28   61.49
  -2   0  -1 1205.58   61.09
  -2   0  -1 1134.69   61.29
  -3   0  -1  576.64   32.20
   3   0   1  634.44   32.20
  -3   0  -1  601.04   31.90
  -4   0  -1 2644.74  135.99
  -4   0  -1 2582.74  136.39
   4   0   1 2723.13  135.89
  -5   0  -1  161.58   11.60
   5   0   1  166.58   10.50
  -5   0  -1  163.08   10.90
  -6   0  -1  305.67   17.80
  -6   0  -1  269.27   18.30
  -6   0  -1  284.27   54.79
  -7   0  -1  323.07   21.90
  -7   0  -1  311.47   48.10
   7   0   1  321.07   29.00
  -7   0  -1  345.47   21.00
   8   0   1   23.70   10.50
  -8   0  -1   25.90    7.80
  -8   0  -1   15.40    7.00
   8   0   1   38.30   11.80
  -8   0  -1   34.80   28.00
  -9   0  -1   21.80   23.60
   9   0   1   21.70    9.60
   9   0   1   46.20   12.80
  -9   0  -1   15.00   11.10
  -9   0  -1   33.60    9.60
 -10   0  -1    2.50   18.50
  10   0   1   20.40    9.70
  10   0   1    2.50   10.50
  11   0   1   -2.00    9.40
 -11   0  -1   24.70   18.00
  11   0   1   -1.00    7.00
  11  -1  -1   99.19   12.90
  11  -1  -1  121.99   16.60
 -11  -1   1   77.09   23.40
  11   1  -1   76.79   16.30
  11   1  -1  126.29   14.90
 -11   1   1   98.29   23.00
 -10  -1   1   56.19   25.00
  10  -1  -1   44.50   12.20
  10  -1  -1   40.20   11.20
 -10   1   1   66.89   26.20
  10   1  -1   27.40   13.80
  10   1  -1   43.80    9.50
   9  -1  -1   30.70   10.30
   9  -1  -1   48.90   12.40
  -9  -1   1   55.19    8.70
  -9  -1   1   83.99   32.40
   9   1  -1   59.29   15.00
   9   1  -1   49.20   10.70
  -9   1   1   67.69   32.60
  -9   1   1   35.80   11.40
  -9   1   1   63.19   10.90
  -8  -1   1   97.99   40.50
   8  -1  -1   67.39   13.70
  -8  -1   1   67.79   11.00
  -8  -1   1   69.49    8.80
  -8   1   1   50.19   32.20
   8   1  -1   80.89   17.70
   8   1  -1   61.69   13.00
  -8   1   1   70.09   10.20
  -8   1   1   89.99   13.90
  -7  -1   1  145.09   10.80
  -7  -1   1  142.59   11.40
   7  -1  -1  153.38   22.90
  -7   1   1  161.38   13.00
   7   1  -1  163.68   22.60
   7   1  -1  151.88   21.60
  -7   1   1  159.38   13.90
  -7   1   1  106.49   39.70
  -6  -1   1    6.70    3.20
   6  -1  -1    8.40    5.40
  -6  -1   1    3.90    2.60
  -6   1   1    3.00    3.90
  -6   1   1    6.10   32.10
  -6   1   1   -1.00    4.40
   5  -1  -1   33.80    6.40
  -5  -1   1   27.60    3.40
  -5  -1   1   28.30    3.70
  -5   1   1   44.90    5.40
  -4  -1   1  246.18   13.40
  -4  -1   1  250.27   13.80
   4  -1  -1  254.07   17.80
  -4   1   1  249.18   15.30
  -4   1   1  246.58   14.80
   3  -1  -1   11.20    5.70
  -3  -1   1   10.30    1.50
  -3  -1   1    8.10    1.20
  -3   1   1    2.50    2.10
  -3   1   1    3.90    2.30
   2  -1  -1  433.56   23.50
  -2  -1   1  445.86   22.50
   2  -1  -1  395.66   26.70
  -2  -1   1  441.86   22.40
  -2   1   1  430.16   23.60
  -2   1   1  440.66   23.30
  -1  -1   1 2076.29  100.89
   1  -1  -1 2045.20  101.79
  -1  -1   1 2005.20  101.09
   1  -1  -1 1911.01  104.29
   1  -1  -1 1890.41  101.59
  -1  -1   1 1950.40  101.29
   1  -1  -1 1959.90  102.19
  -1  -1   1 2037.10  100.99
   1   1  -1 2062.59  101.29
  -1   1   1 1906.31  101.49
  -1   1   1 1975.50  101.79
   0  -1  -1 9999.00  478.15
   0  -1   1 8825.92  479.45
   0   1   1 8855.71  478.65
   0   1  -1 9957.20  477.45
  -1  -1  -1  450.15   24.90
  -1  -1  -1  452.95   24.70
  -1  -1  -1  468.55   24.90
  -1   1  -1  483.15   25.10
   1   1   1  483.55   25.00
   1   1   1  507.35   24.90
  -1   1  -1  491.35   25.40
   1   1   1  473.65   25.70
   1   1   1  450.95   24.70
   2  -1   1 2223.08  125.49
  -2  -1  -1 2418.06  122.69
  -2  -1  -1 2535.25  122.49
   2   1   1 2526.05  122.49
  -2   1  -1 2339.07  122.99
   2   1   1 2275.57  122.69
   2   1   1 2464.65  122.69
  -2   1  -1 2415.96  123.49
   3  -1   1 2377.86  124.79
  -3  -1  -1 2413.06  121.59
  -3  -1  -1 2437.56  121.89
  -3   1  -1 2457.15  122.89
  -3   1  -1 2403.66  122.39
   3   1   1 2191.08  121.79
   4  -1   1 1501.85   75.89
  -4  -1  -1 1393.36   72.89
  -4  -1  -1 1428.86   73.29
  -4   1  -1 1359.36   73.69
  -4   1  -1 1370.56   74.39
  -5  -1  -1  132.99    8.90
   5  -1   1  136.29   12.20
  -5  -1  -1  112.69    9.30
  -5   1  -1  163.08   37.60
  -5   1  -1  140.39   11.00
  -5   1  -1  134.69   10.20
   6  -1   1  713.53   38.50
  -6  -1  -1  544.15   69.69
  -6  -1  -1  711.43   36.90
  -6  -1  -1  690.33   37.30
  -6   1  -1  673.13   38.10
  -6   1  -1  587.84   65.69
  -6   1  -1  645.84   38.90
   7  -1   1  144.69   23.10
  -7  -1  -1   98.69   34.50
   7  -1   1  138.89   16.90
  -7  -1  -1  113.19   10.60
  -7  -1  -1  134.09   11.80
  -7   1  -1  163.38   37.50
  -7   1  -1  120.99   12.20
  -7   1  -1  109.99   13.80
   7   1   1  144.79   20.80
   7   1   1  109.79   19.10
  -8  -1  -1  279.77   18.30
  -8  -1  -1  257.97   46.90
   8  -1   1  233.68   25.80
  -8  -1  -1  228.18   19.00
  -8   1  -1  276.67   47.10
  -8   1  -1  261.87   20.20
  -8   1  -1  248.68   21.40
   8   1   1  261.07   25.10
   8   1   1  239.08   29.40
   9  -1   1    3.30    8.70
  -9  -1  -1    5.20   22.00
  -9  -1  -1   -4.00    8.20
   9  -1   1    0.30    9.70
  -9   1  -1    4.60   11.30
  -9   1  -1   -4.50   22.20
   9   1   1   12.60   12.90
   9   1   1    4.50    8.30
  -9   1  -1   -8.10   11.50
  10  -1   1  107.89   17.70
  10  -1   1  125.19   18.60
 -10  -1  -1  114.29   27.80
  10   1   1  119.59   15.60
  10   1   1  116.79   23.70
 -10   1  -1  128.29   27.00
  11  -1   1   25.80    8.50
  11  -1   1   10.30    9.10
 -11  -1  -1   21.20   19.50
  11   1   1    3.80   11.00
 -11   1  -1   -2.70   16.80
  11   1   1   10.00    6.30
 -11  -2   1   -0.20   30.00
  11  -2  -1   34.10    8.20
  11   2  -1   43.10    7.30
 -11   2   1   23.60   18.50
  10  -2  -1  116.39   16.30
  10  -2  -1  104.49   16.30
 -10  -2   1  134.59   32.20
  10   2  -1  106.09   15.00
   9  -2  -1   -8.00   12.10
   9  -2  -1    2.90    8.20
  -9  -2   1   15.90   31.30
   9   2  -1   10.10    7.70
   9   2  -1   11.00   14.50
  -9   2   1  -10.40   23.10
  -8  -2   1   23.70    5.20
   8  -2  -1   12.40   12.10
   8   2  -1   24.10    9.80
  -8   2   1   37.00   10.90
   8   2  -1  -14.10   36.40
  -8   2   1   11.50   28.40
  -8   2   1   33.60   10.80
   8   2  -1   17.20   14.90
   7  -2  -1  199.78   20.20
  -7  -2   1  174.58   11.80
   7   2  -1  165.08   30.00
  -7   2   1  167.18   17.20
  -7   2   1  229.48   45.10
  -7   2   1  179.28   16.40
   7   2  -1  177.68   19.60
   7   2  -1  198.58   35.10
  -6  -2   1  928.71   48.70
   6  -2  -1 1040.90   55.59
  -6  -2   1  908.21   48.30
   6   2  -1  923.01   54.79
  -6   2   1  945.41   52.89
  -6   2   1  911.71   51.69
  -6   2   1  771.12   81.89
  -5  -2   1   29.80    4.20
   5  -2  -1   30.40   10.10
  -5  -2   1   39.70    3.90
  -5   2   1   35.10    6.40
  -5   2   1   43.10    7.20
  -5   2   1   49.30   32.00
  -4  -2   1 1601.14   80.99
  -4  -2   1 1621.84   80.89
   4  -2  -1 1520.15   88.49
  -4   2   1 1624.24   83.09
  -4   2   1 1607.54   83.79
  -4   2   1 1397.06  107.99
   3  -2  -1 1359.66   82.09
  -3  -2   1 1450.05   75.19
  -3  -2   1 1581.94   75.09
  -3  -2   1 1361.16   75.29
  -3   2   1 1539.95   76.79
  -3   2   1 1465.95   77.29
  -2  -2   1 2142.19  110.29
   2  -2  -1 1911.41  116.09
  -2  -2   1 2246.88  110.09
  -2  -2   1 2168.78  114.19
   2  -2  -1 2113.19  111.29
  -2   2   1 2254.97  111.19
  -2   2   1 2192.58  111.59
   1  -2  -1  319.77   17.70
  -1  -2   1  262.47   22.00
   1  -2  -1  295.67   23.30
  -1  -2   1  319.67   17.10
   1  -2  -1  327.97   18.20
  -1  -2   1  330.47   17.10
   1   2  -1  290.47   17.00
   1   2  -1  293.57   17.90
  -1   2   1  298.27   17.80
  -1   2   1  293.87   17.40
   0  -2   1 1088.69   54.69
   0  -2  -1 1084.19   60.09
   0  -2   1 1059.59   54.89
   0  -2   1 1017.10   59.09
   0  -2  -1 1084.89   54.69
   0  -2  -1  969.30   55.79
   0  -2  -1 1082.09   54.79
   0   2  -1 1011.70   54.69
   0   2   1  983.20   54.29
   0   2   1 1049.09   54.79
  -1  -2  -1  424.66   21.70
  -1  -2  -1  416.56   21.50
   1  -2   1  343.77   26.70
   1  -2   1  412.56   22.30
   1   2   1  385.96   22.50
  -1   2  -1  385.76   22.00
   1   2   1  357.66   21.70
  -1   2  -1  398.36   22.40
  -2  -2  -1  344.97   18.50
  -2  -2  -1  339.97   18.20
   2  -2   1  293.27   24.70
   2   2   1  327.77   18.70
   2   2   1  303.67   18.20
  -2   2  -1  333.77   19.70
  -2   2  -1  347.87   19.30
   3  -2   1 1133.89   67.59
  -3  -2  -1 1189.18   61.09
  -3  -2  -1 1130.09   61.29
  -3   2  -1 1176.58   63.09
  -3   2  -1 1250.27   62.49
   4  -2   1  121.49   15.80
  -4  -2  -1  133.89    8.70
  -4  -2  -1  132.99    9.20
  -4   2  -1  137.89   11.60
  -4   2  -1  133.79   11.20
  -4   2  -1  128.99   35.20
  -5  -2  -1  448.16   25.30
   5  -2   1  468.95   31.40
  -5  -2  -1  442.06   25.50
  -5   2  -1  464.25   27.60
  -5   2  -1  471.85   28.60
  -5   2  -1  441.86   57.69
   6  -2   1  313.87   24.50
  -6  -2  -1  285.37   18.30
  -6  -2  -1  294.57   17.90
  -6  -2  -1  301.87   55.29
  -6   2  -1  299.37   21.60
   6   2   1  266.17   35.50
  -6   2  -1  294.17   20.90
   6   2   1  317.07   26.00
   6   2   1  374.46   58.89
  -6   2  -1  292.57   50.19
  -7  -2  -1 1036.20   77.69
  -7  -2  -1  973.00   52.39
  -7  -2  -1  980.30   52.69
   7  -2   1  985.70   56.69
  -7   2  -1  955.00   56.89
  -7   2  -1  969.50   55.49
   7   2   1 1005.60   58.29
   7   2   1  831.42   74.89
  -7   2  -1 1023.30   83.19
   8  -2   1   56.89   13.70
  -8  -2  -1    6.10   27.80
  -8  -2  -1   58.39    8.00
   8   2   1   75.19   11.80
   8   2   1   38.00   16.50
  -8   2  -1   77.59   12.80
  -8   2  -1   62.39   28.50
  -8   2  -1   73.69   13.90
  -9  -2  -1  296.67   46.00
   9  -2   1  195.78   22.50
   9   2   1  185.48   18.70
  -9   2  -1  154.98   31.50
  10  -2   1   61.99   11.50
 -10  -2  -1   52.69   26.20
  10  -2   1   63.09   11.60
  10   2   1   66.79    9.80
  10   2   1   34.70   14.80
 -10   2  -1   36.70   20.50
 -11  -2  -1   26.20   27.40
  11  -2   1   34.20    8.40
  11   2   1    8.60   10.80
 -11   2  -1   24.50   18.90
  11   2   1   30.50    6.30
  10  -3  -1    8.30    6.10
  10   3  -1   12.50    5.80
 -10   3   1   14.50   21.40
  10   3  -1   -3.70   11.10
   9  -3  -1  103.29   17.00
  -9   3   1   55.69   25.40
   9   3  -1  100.99   29.00
   9   3  -1   91.49   13.50
   8  -3  -1  285.57   30.00
   8   3  -1  298.27   44.70
   8   3  -1  319.37   25.00
  -8   3   1  320.37   51.09
   7  -3  -1 1211.98   72.39
  -7  -3   1 1040.70   60.39
   7  -3  -1 1146.29   70.09
  -7   3   1 1158.88   66.79
   7   3  -1 1150.08   79.19
  -7   3   1 1132.89   66.89
   7   3  -1 1185.98   66.69
  -7   3   1 1255.57   93.29
   6  -3  -1   32.10   15.80
   6  -3  -1   35.50   21.70
  -6  -3   1   37.40    5.20
   6   3  -1   26.10   20.70
   6   3  -1   26.30    8.50
  -6   3   1   30.30   10.50
  -6   3   1   45.80   31.60
  -6   3   1   16.10   10.90
   6   3  -1   -0.10   15.80
  -6   3   1  -15.80   39.30
   5  -3  -1  671.73   58.39
  -5  -3   1  669.33   36.60
  -5  -3   1  628.94   36.10
   5  -3  -1  703.73   49.20
   5   3  -1  690.73   57.79
  -5   3   1  718.63   41.40
   5   3  -1  673.13   41.70
  -5   3   1  684.33   40.90
  -5   3   1  684.23   73.49
  -4  -3   1  195.98   12.30
   4  -3  -1   76.49   47.20
  -4  -3   1  183.88   12.10
   4  -3  -1  160.58   23.30
  -4   3   1  189.08   17.00
  -4   3   1  219.88   42.90
  -4   3   1  191.18   16.20
  -3  -3   1  417.46   24.40
  -3  -3   1  398.66   24.30
   3  -3  -1  364.56   36.00
  -3   3   1  554.84   67.89
   3   3  -1  474.55   23.70
  -3   3   1  444.56   26.90
  -3   3   1  446.76   27.20
  -2  -3   1  443.56   25.10
   2  -3  -1  428.56   26.10
   2  -3  -1  396.66   35.70
  -2  -3   1  381.16   36.70
  -2  -3   1  441.66   24.80
  -2   3   1  422.66   26.50
   2   3  -1  471.55   25.40
  -2   3   1  450.45   26.60
   1  -3  -1  120.39    9.40
   1  -3  -1  100.49   17.30
  -1  -3   1  114.29    8.70
   1  -3  -1   54.79   37.80
  -1  -3   1  108.59    9.10
  -1  -3   1   65.39   17.30
   1  -3  -1  114.79   10.60
   1   3  -1   89.59   13.20
  -1   3   1  114.69   10.70
  -1   3   1   83.89   12.30
   0  -3   1   18.20    4.00
   0  -3  -1   16.70   13.50
   0  -3   1   19.50   13.00
   0  -3  -1   17.30    4.30
   0  -3   1  -31.80   40.10
   0  -3  -1   20.90    4.70
   0   3  -1   34.40    6.20
   0   3   1   24.00    5.80
  -1  -3  -1   98.89    8.50
   1  -3   1   92.99   16.40
  -1  -3  -1   88.69   17.10
  -1  -3  -1  118.99    8.90
   1  -3   1   45.80   38.10
  -1   3  -1   98.09   10.40
   1   3   1   98.89   10.90
  -1   3  -1  113.59   13.90
  -2  -3  -1 1602.74   77.89
  -2  -3  -1 1377.76   87.19
   2  -3   1 1406.16   86.79
  -2  -3  -1 1424.36   77.59
  -2   3  -1 1507.15   78.49
  -2   3  -1 1526.15   79.29
   2   3   1 1458.55   78.09
  -3  -3  -1  287.97   16.90
  -3  -3  -1  274.27   16.90
   3  -3   1  261.67   28.40
  -3  -3  -1  252.47   36.10
  -3  -3  -1  227.78   48.60
  -3   3  -1  263.77   19.60
  -3   3  -1  284.07   19.90
   3   3   1  271.17   17.50
  -4  -3  -1  357.06   21.40
   4  -3   1  334.57   31.90
  -4  -3  -1  412.56   69.29
   4  -3   1  317.07   46.60
  -4  -3  -1  372.66   21.30
   4   3   1  356.56   27.00
  -4   3  -1  340.27   24.90
  -4   3  -1  373.56   25.00
  -4   3  -1  454.85   57.99
   4   3   1  342.17   43.20
  -5  -3  -1  177.98   43.00
   5  -3   1  141.49   25.80
   5  -3   1  113.59   19.40
  -5  -3  -1  104.49    9.20
  -5  -3  -1  107.59   10.00
  -5   3  -1   90.39   14.80
   5   3   1  118.09   16.90
   5   3   1   84.29   23.00
  -5   3  -1  112.09   16.50
  -5   3  -1  143.69   35.20
  -5   3  -1   99.59   36.00
   6  -3   1   68.79   16.20
  -6  -3  -1   61.59    8.50
  -6  -3  -1   69.59   10.50
   6  -3   1  100.09   20.20
  -6  -3  -1   60.39   39.30
  -6   3  -1   53.29   36.30
  -6   3  -1   65.39   12.30
  -6   3  -1  116.29   31.90
  -6   3  -1   62.49   14.80
   6   3   1   37.80   19.10
   6   3   1   57.39   10.60
   6   3   1   76.89   26.00
  -7  -3  -1  572.14   74.79
   7  -3   1  648.84   44.80
   7  -3   1  612.24   44.60
  -7  -3  -1  565.54   34.10
   7   3   1  637.84   53.19
   7   3   1  596.34   39.00
  -7   3  -1  581.74   43.00
  -7   3  -1  632.04   41.70
  -8  -3  -1  128.59   41.90
   8  -3   1  129.29   21.50
   8   3   1  133.79   16.20
   8   3   1  102.39   25.20
  -8   3  -1  176.28   33.00
  -8   3  -1   63.99   33.90
   9  -3   1    3.10    6.90
  -9  -3  -1   57.69   36.90
   9   3   1   -1.50   12.60
   9   3   1    9.20    6.10
  -9   3  -1   14.40   23.00
   9   3   1   14.00   29.00
 -10  -3  -1    5.90   37.50
  10  -3   1   76.49   11.80
  10   3   1   54.49    7.90
 -10   3  -1   45.30   27.50
   9  -4  -1   -4.80    6.10
   9   4  -1   18.10   11.40
   9   4  -1    2.90   17.60
   9   4  -1    4.90    5.40
   8  -4  -1  124.79   19.50
  -8   4   1  142.59   33.50
   8   4  -1   97.49   21.30
   8   4  -1  171.08   15.30
  -7  -4   1  153.68   59.69
  -7   4   1  328.27   62.69
  -7   4   1  221.18   50.19
  -6  -4   1   19.30   53.99
   6  -4  -1   70.79   20.10
   6  -4  -1   67.59   24.30
  -6   4   1   43.60   16.30
   6   4  -1  101.49   15.30
  -6   4   1   58.39   28.40
  -6   4   1   72.69   70.59
   6   4  -1   82.99   21.70
   5  -4  -1   47.00   22.50
  -5  -4   1   46.80    8.80
  -5  -4   1   51.19   51.69
   5  -4  -1   47.50   22.70
  -5   4   1    0.30   26.00
   5   4  -1   49.10   10.40
  -5   4   1   42.80   14.60
   5   4  -1   41.20   18.30
   4  -4  -1   66.69   49.50
  -4  -4   1   96.59   12.00
   4  -4  -1  105.29   27.90
  -4  -4   1   71.89   48.70
   4  -4  -1  108.99   26.70
   4   4  -1  100.19   15.90
   4   4  -1  118.59   24.60
  -4   4   1   77.19   14.70
  -3  -4   1    5.20   43.60
   3  -4  -1    6.80   20.00
   3  -4  -1  -41.00   42.10
   3  -4  -1   40.70   28.60
   3   4  -1    4.60   23.90
   3   4  -1   53.39   21.50
  -3   4   1   17.40   23.10
   3   4  -1   39.90   10.80
   2  -4  -1  475.55   62.99
  -2  -4   1  369.96   61.19
  -2  -4   1  529.75   31.20
   2  -4  -1  426.26   45.20
  -2   4   1  578.54   35.30
   2   4  -1  560.74   35.50
   2   4  -1  563.54   50.59
   1  -4  -1  203.58   32.20
   1  -4  -1  117.89   39.10
  -1  -4   1  181.28   14.40
   1  -4  -1  188.98   15.60
  -1  -4   1  141.09   32.20
  -1   4   1  171.08   20.70
  -1   4   1  156.88   21.50
   1   4  -1  171.18   20.70
   1   4  -1  191.88   32.00
   0  -4  -1  742.53   60.39
   0  -4  -1  824.92   43.70
   0  -4   1  588.74   79.89
   0  -4   1  793.42   60.69
   0  -4  -1  626.94   79.09
   0   4  -1  774.92   45.70
   0   4   1  824.82   64.09
   0   4   1  755.62   46.40
   0   4  -1  624.34   64.99
  -1  -4  -1   24.90   25.90
  -1  -4  -1   59.49   43.20
  -1  -4  -1   25.80   46.40
  -1  -4  -1   58.39    8.80
   1  -4   1   58.69   38.40
   1  -4   1   32.10   22.50
  -1  -4  -1   53.89    8.10
   1  -4   1   81.29   34.50
   1   4   1   32.10   11.30
   1   4   1   39.40   24.40
   1   4   1   13.30   20.70
  -1   4  -1   56.79   10.50
   2  -4   1   42.20   41.00
   2  -4   1  140.79   33.00
  -2  -4  -1  142.89   13.00
  -2  -4  -1   69.79   55.09
  -2  -4  -1   57.69   43.30
   2  -4   1  103.29   25.90
  -2  -4  -1  138.09   13.70
  -2  -4  -1  111.19   34.50
  -2   4  -1  171.48   20.70
   2   4   1  180.18   28.60
   2   4   1  154.38   20.00
  -3  -4  -1   15.50   42.00
  -3  -4  -1  116.89   12.20
   3  -4   1   96.89   22.40
  -3  -4  -1  111.79   11.50
   3  -4   1  103.39   28.20
   3  -4   1   74.89   42.90
   3   4   1  109.39   13.80
  -3   4  -1   98.89   15.60
   3   4   1  123.29   26.60
  -4  -4  -1   33.60    8.10
  -4  -4  -1   49.70   42.30
   4  -4   1   13.30   18.70
   4  -4   1   38.80   43.60
   4  -4   1   11.80   21.40
  -4  -4  -1   36.70    7.70
   4   4   1   47.60   20.00
  -4   4  -1   -5.10   22.00
  -4   4  -1   15.00   12.40
   4   4   1   20.50    8.80
  -5  -4  -1  220.88   18.10
   5  -4   1  235.08   35.80
   5  -4   1  251.37   35.20
  -5  -4  -1  137.39   49.70
   5   4   1  239.88   21.30
  -5   4  -1  211.68   28.30
   5   4   1  228.88   35.40
  -6  -4  -1  126.79   48.00
   6  -4   1  149.39   26.40
   6   4   1  149.19   17.00
   6   4   1  113.09   23.50
  -7  -4  -1   83.19   46.30
   7  -4   1  157.18   22.90
   7   4   1  128.09   15.10
   7   4   1  121.99   22.90
  -8  -4  -1   41.60   43.00
   8  -4   1   92.59   16.70
   8   4   1   96.99   12.30
  -8   4  -1  110.99   24.90
   8   4   1   51.19   20.10
   9  -4   1   64.49   11.50
  -9  -4  -1   55.79   46.80
   9   4   1   62.89    9.40
  -9   4  -1   51.59   22.60
   9   4   1   46.80   19.20
   8  -5  -1   -2.20    5.90
   8   5  -1    1.10    6.70
  -8   5   1  -24.00   14.30
   8   5  -1   -6.30   11.30
   7  -5  -1   36.20   11.80
  -7  -5   1  -30.00   62.09
   7   5  -1   14.40   11.10
  -7   5   1   34.00   17.80
   7   5  -1   37.10    8.00
  -6  -5   1  -11.80   53.29
   6  -5  -1   67.89   15.10
   6   5  -1   36.70   15.20
  -6   5   1   45.60   19.90
   6   5  -1   71.19   10.50
   5  -5  -1   41.20   16.50
  -5  -5   1   53.69   50.89
   5   5  -1   68.19   10.70
   5   5  -1   58.19   18.10
  -5   5   1   32.90   18.70
  -4  -5   1  -31.20   46.70
   4  -5  -1   26.20   53.19
   4  -5  -1   52.39   20.20
   4   5  -1   33.70   16.10
  -4   5   1   12.80   18.40
   4   5  -1   26.20    9.60
   3  -5  -1   88.39   39.30
  -3  -5   1   54.59   44.60
   3  -5  -1   33.50   45.70
   3  -5  -1  110.69   25.90
  -3  -5   1   20.40   45.20
   3   5  -1   97.59   16.50
   3   5  -1   88.19   22.30
  -2  -5   1   11.60   38.00
   2  -5  -1   18.50   36.40
   2  -5  -1   66.39   28.00
  -2  -5   1   -3.30   42.20
   2  -5  -1   -2.10   40.50
  -2   5   1   23.70   19.50
   2   5  -1   35.20   12.20
   2   5  -1   42.20   21.00
   2   5  -1   27.60   19.00
  -1  -5   1  473.65   63.99
   1  -5  -1  541.65   60.99
   1  -5  -1  401.96   68.49
   1   5  -1  511.65   51.89
   1   5  -1  509.45   34.30
  -1   5   1  393.36   60.89
   0  -5  -1  187.58   51.09
   0  -5  -1  241.58   41.70
   0  -5   1  182.18   36.80
   0  -5   1  316.77   50.99
   0   5  -1  238.38   22.90
   0   5  -1  215.38   37.30
   0   5   1  255.67   35.50
   0   5   1  266.17   22.60
   1  -5   1  280.47   48.80
   1  -5   1  219.78   41.70
  -1  -5  -1  192.28   42.60
  -1  -5  -1  201.78   61.19
   1   5   1  235.18   21.40
   1   5   1  328.67   41.00
  -2  -5  -1   29.40   37.80
   2  -5   1   37.40   34.80
   2  -5   1   50.89   24.30
   2  -5   1    9.70   40.90
  -2  -5  -1   -2.70   40.20
   2   5   1    3.20   18.00
   2   5   1   60.99   13.10
   2   5   1   30.10   18.00
  -2   5  -1   18.30   18.60
  -3  -5  -1  -14.80   42.30
  -3  -5  -1   -7.20   42.90
   3  -5   1  -38.80   40.20
   3  -5   1   16.70   19.40
   3   5   1   -0.90    8.40
  -3   5  -1   -6.10   16.80
   3   5   1   15.90   18.00
   4  -5   1   79.69   46.90
   4  -5   1   84.89   19.20
  -4  -5  -1   28.10   45.60
   4   5   1   87.49   20.10
  -4   5  -1   47.80   20.90
   4   5   1  104.99   15.80
   5  -5   1  153.68   25.10
  -5   5  -1  121.09   28.30
   5   5   1  127.39   23.00
   5   5   1  122.09   16.20
   6  -5   1  249.58   23.70
   6   5   1  234.28   19.40
  -6   5  -1  186.88   29.90
  -7  -5  -1   35.00   48.90
   7  -5   1   37.50   10.50
  -7   5  -1   60.39   16.80
   7   5   1   32.40    6.90
   7   5   1   46.50   14.00
   5  -6  -1    2.20    8.90
  -5  -6   1   10.40   40.50
  -5   6   1    8.20   11.10
   5   6  -1   -7.00    9.10
   5   6  -1    0.10   10.90
   4  -6  -1   85.29   14.80
  -4  -6   1   -2.90   38.80
   4   6  -1   84.79   11.60
   4   6  -1   46.50   14.40
  -4   6   1   56.89   15.10
  -3  -6   1   16.40   36.70
   3  -6  -1   13.70   13.50
  -3  -6   1    3.50   27.50
   3  -6  -1    5.10   51.79
  -3   6   1    6.10   12.70
   3   6  -1   10.40   15.20
   3   6  -1    6.60    7.60
  -2  -6   1   -6.20   35.50
   2  -6  -1   55.29   18.00
  -2  -6   1   63.59   23.20
   2  -6  -1   12.70   40.00
   2   6  -1   60.59   20.10
  -2   6   1   31.80   14.70
  -1  -6   1   41.30   38.50
   1  -6  -1   63.19   40.50
  -1  -6   1  126.99   24.10
   1  -6  -1  136.89   23.10
  -1   6   1   80.79   18.80
   0  -6   1   46.70   18.20
   0  -6   1  -26.00   35.10
   0  -6  -1   28.80   20.10
   0  -6  -1   20.30   38.70
   0   6   1   12.40   13.80
   0   6  -1   32.20   13.20
   0   6   1  -10.90   28.90
  -1  -6  -1   64.69   22.90
   1  -6   1   93.69   19.70
   1  -6   1   71.89   39.60
  -1  -6  -1    8.40   36.00
   1   6   1   56.69   14.50
   1   6   1  113.09   23.70
  -1   6  -1   61.29   15.10
   2  -6   1  -11.40   36.00
  -2  -6  -1   39.00   22.90
  -2  -6  -1   17.20   36.30
   2  -6   1   18.80   13.90
   2   6   1   21.00   16.50
  -2   6  -1   18.00   12.10
  -3  -6  -1  -27.70   36.00
   3  -6   1    6.90   43.30
  -3  -6  -1   22.20   26.00
   3  -6   1   37.40   13.00
  -3   6  -1   44.30   14.40
   3   6   1   55.29   16.70
   3   6   1   35.60    8.20
  -4  -6  -1   16.50   36.40
   4  -6   1   -2.70    9.20
   4   6   1   -1.30   13.40
  -4   6  -1    6.60   10.40
   4   6   1    8.30    7.40
  -5  -6  -1   19.40   38.60
   5  -6   1   47.10    9.60
   5   6   1   49.80   14.10
  -5   6  -1   45.20   11.90
   5   6   1   33.80    8.20
  12   0  -2    7.30    8.90
 -12   0   2   -7.90   16.60
 -11   0   2   15.30   20.40
  11   0  -2   24.00    9.80
  11   0  -2   22.00   10.20
 -10   0   2  246.68   43.10
  10   0  -2  232.28   23.80
  10   0  -2  271.27   27.20
  -9   0   2   44.60    8.40
   9   0  -2   35.40   12.30
  -9   0   2   31.70   10.10
   9   0  -2   38.60   11.80
  -9   0   2   61.39   33.60
   8   0  -2    6.70   12.10
  -8   0   2    1.50    6.10
  -8   0   2   16.10    5.60
  -8   0   2    3.10   38.10
   8   0  -2   23.50   10.90
   7   0  -2  -13.40   10.30
  -7   0   2   -1.80    4.50
  -7   0   2    2.50    3.80
  -7   0   2  -35.90   41.50
  -6   0   2    3.30    3.00
  -6   0   2    8.20    3.80
  -5   0   2 4470.35  226.58
  -5   0   2 4410.46  226.98
  -4   0   2  293.07   16.10
  -4   0   2  279.57   15.70
  -3   0   2  712.13   36.40
  -3   0   2  682.93   36.10
  -2   0   2  906.11   47.50
   2   0  -2  894.21   47.10
  -2   0   2  891.91   47.00
   2   0  -2  940.41   47.20
  -2   0   2  937.21   47.00
   1   0  -2  916.91   50.39
  -1   0   2 1061.49   50.69
   1   0  -2  996.90   50.59
  -1   0   2  995.90   50.49
   1   0  -2  969.90   50.49
   0   0   2  443.86   23.20
   0   0  -2  443.96   23.10
   0   0  -2  437.16   22.90
   0   0  -2  439.46   23.10
  -1   0  -2 5082.29  258.27
  -1   0  -2 5126.89  257.97
   1   0   2 5021.70  258.37
  -2   0  -2  366.86   19.70
   2   0   2  356.66   19.80
  -2   0  -2  347.87   19.20
  -3   0  -2  266.27   15.00
  -3   0  -2  263.57   15.50
   3   0   2  268.27   15.50
  -4   0  -2 4456.15  228.98
  -4   0  -2 4347.56  229.48
   4   0   2 4640.64  229.18
   5   0   2  357.66   20.10
  -5   0  -2  333.77   20.10
  -5   0  -2  340.67   20.80
  -6   0  -2   17.90    4.90
  -6   0  -2   18.20    4.90
  -6   0  -2    5.30   27.70
   7   0   2   39.50   13.10
  -7   0  -2   61.69   27.80
  -7   0  -2   46.60    8.40
  -7   0  -2   60.09    8.60
  -8   0  -2   50.09   25.20
   8   0   2   34.40   11.20
   8   0   2   41.40   12.90
  -8   0  -2   28.60    7.90
  -8   0  -2   27.00    8.50
   9   0   2  191.98   21.50
  -9   0  -2  217.68   39.40
  -9   0  -2  190.28   25.30
   9   0   2  222.68   25.20
  -9   0  -2  220.38   20.30
  10   0   2  131.99   22.50
  10   0   2  183.98   19.10
 -10   0  -2  114.79   25.70
  11   0   2   83.89   12.10
 -11   0  -2   49.80   20.40
  11   0   2   62.39   13.40
  11  -1  -2   15.30    8.80
 -11  -1   2   29.00   20.70
  11   1  -2   29.70    8.30
 -11   1   2    9.30   18.50
  11   1  -2    5.80   10.80
  10  -1  -2  104.69   15.40
  10  -1  -2   89.39   16.60
 -10  -1   2   98.79   30.20
 -10   1   2   84.29   30.20
  10   1  -2   92.89   12.80
   9  -1  -2  199.88   21.10
  -9  -1   2  151.48   14.00
  -9  -1   2  154.78   42.20
   9  -1  -2  172.98   24.80
   9   1  -2  149.69   25.60
   9   1  -2  165.78   19.80
  -9   1   2  128.79   36.20
  -9   1   2  133.39   19.20
  -9   1   2  160.98   17.00
   8  -1  -2  125.89   19.20
  -8  -1   2   89.99    9.50
   8  -1  -2  107.59   16.00
  -8  -1   2  107.59   50.69
  -8   1   2   93.99   14.10
   8   1  -2  133.39   24.30
  -8   1   2  104.49   12.00
   8   1  -2   90.29   13.30
  -8   1   2   71.99   37.30
  -7  -1   2  404.56   21.70
   7  -1  -2  393.56   33.20
  -7  -1   2  383.66   21.90
  -7   1   2  346.37   24.50
   7   1  -2  387.26   33.20
  -7   1   2  367.86   23.50
   7   1  -2  391.56   31.70
  -7   1   2  269.57   52.89
  -6  -1   2   91.09    6.80
  -6  -1   2  101.49    7.30
   6  -1  -2   83.49    9.90
  -6   1   2   87.69    9.40
  -6   1   2   96.09    8.70
  -6   1   2   75.29   38.90
   5  -1  -2  442.66   26.40
  -5  -1   2  404.36   23.10
  -5  -1   2  425.36   22.90
  -5   1   2  452.65   25.30
  -5   1   2  446.76   24.60
   4  -1  -2 2004.90  105.09
  -4  -1   2 1985.90  100.89
  -4  -1   2 1982.10  100.69
  -4   1   2 1943.51  102.69
  -4   1   2 1979.40  102.19
   3  -1  -2 1573.34   82.79
   3  -1  -2 1533.35   85.89
  -3   1   2 1568.04   82.49
  -3   1   2 1714.23   83.09
  -2  -1   2 2089.19  106.89
   2  -1  -2 1996.60  111.19
   2  -1  -2 2298.17  108.09
   2  -1  -2 2217.28  108.79
  -2  -1   2 2075.79  106.79
  -2   1   2 2090.29  108.09
  -2   1   2 2172.58  107.89
  -2   1   2 1872.51  109.59
  -1  -1   2 5898.91  285.17
  -1  -1   2 5120.29  286.47
   1  -1  -2 5597.94  285.67
  -1  -1   2 5808.12  285.07
  -1  -1   2 5202.48  285.17
   1  -1  -2 5773.42  286.27
   1  -1  -2 5960.00  288.97
   1  -1  -2 5634.54  285.77
  -1   1   2 5915.71  285.67
  -1   1   2 5552.64  285.77
  -1   1   2 5329.97  287.07
   0  -1  -2 4851.91  244.28
   0  -1  -2 4942.61  244.78
   0  -1  -2 4818.42  244.18
   0   1   2 4903.11  244.48
   0   1  -2 4865.61  243.98
   0   1   2 4622.64  245.28
   0   1   2 4736.33  244.18
   0   1  -2 4668.53  244.28
   1  -1   2   25.30    5.90
  -1  -1  -2   27.50    2.90
  -1  -1  -2   28.20    3.20
   1   1   2   30.20    4.60
   1   1   2   35.90    3.30
   1   1   2   35.30    3.50
  -1   1  -2   31.10    3.50
  -1   1  -2   29.70    4.00
   2  -1   2 3719.33  198.68
  -2  -1  -2 3778.62  196.18
  -2  -1  -2 3742.13  195.98
  -2   1  -2 3817.52  196.38
   2   1   2 3984.20  196.68
  -2   1  -2 3854.61  196.88
   2   1   2 3869.21  196.38
   2   1   2 4000.20  196.18
  -3  -1  -2   96.89    7.20
  -3  -1  -2   99.59    6.80
   3  -1   2  107.59   10.10
  -3   1  -2  100.09    7.50
   3   1   2   99.29    7.70
   3   1   2   99.89    7.40
  -3   1  -2  106.29    8.10
  -4  -1  -2 1739.83   94.39
   4  -1   2 1850.81   96.59
  -4  -1  -2 1784.92   94.09
  -4   1  -2 1825.52   94.89
  -4   1  -2 1916.21   95.69
  -5  -1  -2  106.49    8.30
  -5  -1  -2  102.69    8.80
   5  -1   2  108.79   11.00
  -5   1  -2  153.48   34.70
  -5   1  -2   98.49    9.30
  -5   1  -2  118.49   10.40
   6  -1   2  442.36   27.20
  -6  -1  -2  455.25   25.70
  -6  -1  -2  429.16   26.10
  -6  -1  -2  401.16   52.49
  -6   1  -2  432.86   27.80
  -6   1  -2  458.35   55.09
  -6   1  -2  456.85   26.80
  -7  -1  -2   24.00    6.00
  -7  -1  -2   20.00    6.50
  -7  -1  -2   38.90   25.60
   7  -1   2   17.20   12.20
   7  -1   2   27.60    9.10
   7   1   2   41.30   10.70
  -7   1  -2   12.60    6.70
   7   1   2   16.40   13.30
  -7   1  -2   11.70   24.30
  -7   1  -2   24.00    7.20
   8  -1   2   51.59   13.20
  -8  -1  -2   45.60    8.80
  -8  -1  -2   64.39   25.40
  -8  -1  -2   50.39    8.80
  -8   1  -2   71.49   11.90
  -8   1  -2   48.90   26.60
  -8   1  -2   31.70    9.40
   8   1   2   52.39   12.30
   9  -1   2   62.29   11.90
   9  -1   2   97.19   17.30
  -9  -1  -2   67.39   24.70
   9   1   2   42.20   16.40
  -9   1  -2   49.00   22.10
   9   1   2   57.29   11.10
  10  -1   2   43.10   10.10
  10  -1   2   48.10   10.00
 -10  -1  -2   43.00   22.00
  10   1   2   29.00    8.00
 -10   1  -2    9.80   16.50
  10   1   2   13.10   13.30
  11  -1   2   43.00   11.00
  11  -1   2   44.20    8.50
 -11  -1  -2   38.10   21.30
  11   1   2   51.69    8.10
 -11   1  -2   61.19   19.10
  11   1   2   17.50   12.30
 -11  -2   2   24.00   33.60
  11  -2  -2   14.70    7.40
  11   2  -2   10.00   10.20
  11   2  -2   20.20    6.70
 -11   2   2   25.60   16.80
 -10  -2   2   11.90   31.70
  10  -2  -2   17.90    7.50
  10   2  -2   24.00    8.30
 -10   2   2   47.60   24.70
  10   2  -2   21.50   12.70
   9  -2  -2   43.40   18.40
   9  -2  -2   23.30   10.10
  -9   2   2   21.90   26.40
   9   2  -2   37.80    9.30
   9   2  -2   15.40   13.80
   8  -2  -2  899.71   57.49
  -8  -2   2  830.82   45.10
  -8   2   2  824.22   50.89
   8   2  -2  894.21   51.79
  -8   2   2  900.51   50.39
  -8   2   2  836.82   83.89
   8   2  -2  738.03   76.99
  -7  -2   2  954.30   51.19
   7  -2  -2  982.60   56.59
  -7   2   2 1002.40   56.59
  -7   2   2  852.91   87.79
  -7   2   2 1012.60   55.39
   7   2  -2  975.10   57.39
   7   2  -2 1070.59   79.39
  -6  -2   2  686.03   34.60
   6  -2  -2  709.23   42.50
  -6   2   2  649.64   38.90
  -6   2   2  651.33   38.00
   6   2  -2  639.74   40.90
   6   2  -2  582.24   49.20
   5  -2  -2  993.40   59.19
  -5  -2   2 1013.50   51.29
  -5   2   2 1025.50   54.19
  -5   2   2  982.40   54.89
  -5   2   2  896.21   84.59
   4  -2  -2 1129.59   69.29
  -4  -2   2 1274.87   61.09
  -4  -2   2 1139.49   61.09
  -4   2   2 1122.09   91.19
  -4   2   2 1189.18   63.99
  -4   2   2 1240.38   63.49
   3  -2  -2 2265.87  132.09
  -3  -2   2 2367.76  124.69
   3  -2  -2 2679.23  126.89
  -3  -2   2 2264.47  124.99
  -3  -2   2 2385.16  124.69
  -3  -2   2 2409.66  128.39
  -3   2   2 2606.04  126.39
  -3   2   2 2559.44  126.89
   2  -2  -2 1142.19   68.69
  -2  -2   2 1274.07   61.49
   2  -2  -2 1225.78   62.69
  -2  -2   2 1124.49   61.49
   2  -2  -2 1181.68   63.19
  -2  -2   2 1093.19   65.29
  -2  -2   2 1216.18   61.49
  -2   2   2 1155.58   62.89
  -2   2   2 1168.18   62.39
   2   2  -2 1273.87   61.49
   1  -2  -2   51.39    5.40
   1  -2  -2   51.19    7.70
   1  -2  -2   51.19   11.30
  -1  -2   2   42.30    9.30
  -1  -2   2   43.20    4.60
   1  -2  -2   55.29    5.20
  -1  -2   2   49.20    4.30
   1   2  -2   38.30    4.90
  -1   2   2   34.80    5.20
  -1   2   2   48.40    5.30
   1   2  -2   37.50    5.50
   0  -2  -2  336.97   22.80
   0  -2   2  327.57   26.00
   0  -2  -2  453.75   28.30
   0  -2  -2  371.96   21.40
   0  -2  -2  375.96   21.30
   0  -2   2  381.46   21.30
   0   2   2  376.36   21.20
   0   2   2  398.96   21.70
   0   2  -2  418.76   21.60
  -1  -2  -2  335.67   18.70
   1  -2   2  287.47   24.00
  -1  -2  -2  335.67   18.40
  -1   2  -2  326.97   18.80
   1   2   2  329.87   20.00
  -1   2  -2  344.47   19.50
   1   2   2  323.67   18.90
   2  -2   2  338.07   26.20
  -2  -2  -2  390.56   19.90
  -2  -2  -2  357.36   20.10
   2   2   2  352.26   20.30
  -2   2  -2  333.77   21.10
  -2   2  -2  374.76   20.90
   2   2   2  349.67   20.70
   3  -2   2  926.21   55.59
  -3  -2  -2  906.61   49.99
  -3  -2  -2  922.61   49.70
  -3   2  -2 1032.80   51.09
  -3   2  -2  947.01   51.69
  -4  -2  -2   26.70    3.80
   4  -2   2   22.70    8.30
  -4  -2  -2   23.00    4.10
  -4   2  -2   12.20    5.20
  -4   2  -2   25.10   25.80
  -4   2  -2   20.90    5.60
  -5  -2  -2   87.99    7.50
  -5  -2  -2   88.29    8.40
   5  -2   2   80.99   12.60
  -5  -2  -2   35.10   29.60
  -5   2  -2   71.19   10.50
  -5   2  -2   89.19   10.50
  -5   2  -2  119.09   32.10
  -6  -2  -2  684.63   38.00
  -6  -2  -2  592.74   61.29
  -6  -2  -2  681.23   37.50
   6  -2   2  731.63   42.50
   6  -2   2  684.63   48.10
   6   2   2  696.23   44.00
  -6   2  -2  707.13   66.19
  -6   2  -2  657.63   40.00
  -6   2  -2  718.83   41.70
   6   2   2  541.25   64.19
  -7  -2  -2  977.90   54.29
  -7  -2  -2 1084.69   78.09
  -7  -2  -2 1003.30   53.79
   7  -2   2 1002.00   58.09
  -7   2  -2  948.21   57.79
   7   2   2  890.51   77.19
   7   2   2 1015.90   58.89
  -7   2  -2  991.10   57.19
  -7   2  -2 1019.90   80.79
  -8  -2  -2   33.20   25.60
  -8  -2  -2    9.30    6.60
   8  -2   2    9.40   11.20
   8   2   2   12.60    8.70
  -8   2  -2    8.70   14.00
  -8   2  -2   -9.60   10.40
   8   2   2    1.60   15.50
  -8   2  -2   11.40   21.40
  -9  -2  -2  140.19   31.20
   9  -2   2  101.49   17.70
  -9   2  -2   98.59   24.70
   9   2   2  129.69   15.80
 -10  -2  -2   32.70   24.50
  10  -2   2   36.20    9.00
  10  -2   2   36.80   10.10
  10   2   2   18.00   13.70
 -10   2  -2   41.00   20.50
  10   2   2   31.70    7.30
  11  -2   2   99.79   14.30
  11  -2   2   89.89   13.80
 -11  -2  -2   75.29   27.10
 -11   2  -2  106.39   25.40
  11   2   2  103.99   10.50
  10  -3  -2   14.50    7.30
 -10   3   2   -4.50   20.10
  10   3  -2    9.90    6.10
  10   3  -2   16.70   10.90
   9  -3  -2   32.70   10.40
  -9   3   2   28.80   24.70
   9   3  -2    3.10   26.00
   9   3  -2   17.70    6.90
   9   3  -2   -5.60   11.50
   8  -3  -2  148.39   23.50
   8   3  -2  179.38   18.20
  -8   3   2  116.19   33.60
   8   3  -2  198.38   31.70
   7  -3  -2 1155.38   69.49
  -7  -3   2 1015.30   54.29
   7  -3  -2 1074.79   65.29
  -7   3   2 1124.29   91.99
  -7   3   2  996.40   61.39
   7   3  -2 1013.10   74.49
   7   3  -2 1015.20   60.69
  -7   3   2  985.30   60.69
   6  -3  -2   50.89   24.00
   6  -3  -2   64.99   18.00
  -6  -3   2   42.90    6.50
  -6   3   2   21.30   32.30
  -6   3   2   45.50   11.10
  -6   3   2   17.30   43.80
   6   3  -2    8.70   15.30
  -6   3   2   65.79   12.10
   6   3  -2   28.60    9.20
   6   3  -2   39.90   21.20
  -5  -3   2  391.66   21.90
   5  -3  -2  398.76   36.40
   5  -3  -2  366.86   49.60
  -5   3   2  353.96   62.99
   5   3  -2  373.26   44.20
   5   3  -2  380.26   28.20
  -5   3   2  379.36   26.60
  -5   3   2  395.56   26.80
  -4  -3   2  220.48   14.10
  -4  -3   2  239.18   14.60
   4  -3  -2  213.38   28.80
  -4   3   2  269.97   49.40
  -4   3   2  238.78   18.00
  -4   3   2  259.37   18.70
   3  -3  -2  117.59   20.40
   3  -3  -2  122.99   12.20
  -3  -3   2  103.19   23.60
  -3  -3   2  127.39    9.50
  -3  -3   2  139.79    9.90
   3  -3  -2   65.09   42.30
  -3   3   2  121.79   42.70
  -3   3   2  163.88   13.30
  -3   3   2  160.58   13.70
  -2  -3   2  340.37   19.20
   2  -3  -2  289.37   31.10
  -2  -3   2  263.87   31.90
  -2  -3   2  325.37   19.50
   2  -3  -2  344.37   20.70
  -2   3   2  312.77   21.10
   2   3  -2  334.27   19.70
  -2   3   2  320.67   21.10
   1  -3  -2  213.78   14.70
   1  -3  -2  149.19   25.00
  -1  -3   2  149.88   24.60
  -1  -3   2  194.58   13.00
   1  -3  -2  191.88   13.60
  -1   3   2  216.88   14.70
  -1   3   2  175.18   15.60
   1   3  -2  210.68   16.90
   0  -3   2  333.77   30.00
   0  -3  -2  342.67   19.90
   0  -3  -2  322.57   20.10
   0  -3  -2  291.77   29.00
   0   3  -2  314.77   20.50
   0   3   2  325.47   20.50
   1  -3   2  504.95   39.10
  -1  -3  -2  570.14   31.40
  -1  -3  -2  560.24   42.20
  -1  -3  -2  583.54   31.50
  -1   3  -2  590.44   32.60
   1   3   2  505.45   31.60
  -2  -3  -2   38.10   39.00
   2  -3   2  106.99   18.10
  -2  -3  -2   83.89    7.90
   2  -3   2    7.40   35.00
  -2  -3  -2   90.89   19.50
  -2  -3  -2   88.09    7.90
   2   3   2   85.39   14.00
  -2   3  -2   79.49   11.00
  -2   3  -2   88.99   11.00
  -3  -3  -2  269.47   16.30
   3  -3   2  257.07   26.80
   3  -3   2  179.98   45.70
  -3  -3  -2  250.47   16.50
  -3  -3  -2  268.87   48.20
  -3   3  -2  269.67   19.40
  -3   3  -2  258.87   20.20
   3   3   2  253.47   18.10
   4  -3   2   57.29   40.90
   4  -3   2   82.29   23.90
  -4  -3  -2   77.39    7.60
  -4  -3  -2   66.39    8.10
   4  -3   2   49.20   14.10
  -4  -3  -2   34.50   37.20
   4   3   2   83.99   12.00
  -4   3  -2   24.30   29.30
  -4   3  -2   67.49   32.90
  -4   3  -2   87.99   12.50
  -4   3  -2   87.89   12.50
   4   3   2   77.19   24.10
  -5  -3  -2    0.50    4.10
  -5  -3  -2   10.20   35.10
  -5  -3  -2   -5.50    4.60
   5  -3   2    6.20   11.60
   5  -3   2    4.80   18.40
  -5   3  -2   10.80    8.80
  -5   3  -2   50.29   32.60
   5   3   2   -3.00    9.10
  -5   3  -2   20.60   29.10
  -5   3  -2    0.00   11.40
   5   3   2   -6.10   22.20
   5   3   2   -1.70   19.30
  -6  -3  -2  209.48   15.60
  -6  -3  -2  229.78   16.90
   6  -3   2  251.07   26.80
  -6  -3  -2  211.18   43.40
   6  -3   2  257.97   30.90
  -6   3  -2  267.87   41.40
   6   3   2  233.18   21.70
   6   3   2  252.17   38.40
  -6   3  -2  192.28   22.60
  -6   3  -2  164.88   25.00
  -7  -3  -2  390.56   63.79
   7  -3   2  299.07   34.00
   7  -3   2  354.46   32.40
  -7  -3  -2  320.37   22.00
  -7   3  -2  270.27   55.19
  -7   3  -2  399.46   30.70
  -7   3  -2  283.27   35.90
  -7   3  -2  376.86   52.29
   7   3   2  324.57   26.10
   7   3   2  415.36   43.50
   8  -3   2   13.80   11.00
  -8  -3  -2   53.19   33.40
   8   3   2   29.10   23.10
  -8   3  -2   -2.00   28.40
   8   3   2    5.30   15.80
  -8   3  -2   17.60   24.90
   8   3   2   35.40    8.90
  -9  -3  -2  125.39   35.70
   9  -3   2  147.39   17.40
  -9   3  -2  113.59   31.30
   9   3   2  129.09   14.90
  10  -3   2   49.60   11.10
 -10  -3  -2   13.80   32.70
  10  -3   2   53.69    9.20
  10   3   2   44.80    7.30
   9  -4  -2   10.30    7.20
   9   4  -2   13.10    5.90
   9   4  -2    0.70   10.20
   9   4  -2    9.80   17.60
   8  -4  -2   27.00   11.20
  -8   4   2   33.90   29.90
  -8   4   2   19.10   52.79
   8   4  -2   47.00   19.20
   8   4  -2   37.00    8.20
   7  -4  -2  134.49   20.20
  -7   4   2  101.89   41.60
  -7   4   2   60.89   30.80
   7   4  -2   85.69   19.60
   7   4  -2  116.39   14.90
   6  -4  -2   66.19   26.00
   6  -4  -2  108.89   22.70
   6   4  -2   89.29   22.30
  -6   4   2   58.09   30.20
   6   4  -2  119.09   15.40
  -6   4   2   85.89   45.60
  -6   4   2   88.49   18.00
   5  -4  -2   21.30   23.20
   5  -4  -2   27.00   22.90
  -5  -4   2   35.50   56.59
   5   4  -2   38.40   19.80
  -5   4   2   27.80   13.10
   5   4  -2    7.50    8.00
  -5   4   2   10.90   26.70
   5   4  -2   -6.70   16.10
   4  -4  -2  104.19   28.70
   4  -4  -2   82.59   24.80
   4  -4  -2   89.89   52.69
  -4  -4   2    5.20   51.89
   3  -4  -2   85.79   25.10
   3  -4  -2   58.19   44.50
   3  -4  -2  127.59   33.70
   3   4  -2  124.39   18.50
  -3   4   2  140.69   18.90
   3   4  -2  192.18   30.20
   2  -4  -2   40.30   32.20
   2  -4  -2  -15.20   38.90
  -2  -4   2   -2.20   31.80
   2  -4  -2   30.00    7.50
   2  -4  -2  -16.50   20.90
  -2  -4   2   17.20   43.10
   2   4  -2   48.70   22.40
  -2   4   2    8.80   23.70
   2   4  -2   14.40    9.70
  -2   4   2   17.20   10.60
   2   4  -2   25.80   21.90
   2   4  -2   28.00    8.70
  -1  -4   2   38.80   81.79
   1  -4  -2  168.18   30.30
  -1  -4   2  287.77   45.50
   1  -4  -2  188.48   42.80
   1  -4  -2  222.48   16.60
   1   4  -2  192.98   32.70
  -1   4   2  137.59   23.40
   1   4  -2  235.68   22.80
  -1   4   2  205.98   21.10
   0  -4  -2  421.76   70.69
   0  -4   2  345.97   49.30
   0  -4  -2  395.86   45.90
   0  -4  -2  383.76   26.40
   0  -4  -2  407.76   24.80
   0  -4   2  310.97   43.00
   0   4  -2  341.57   53.19
   0   4  -2  411.46   28.10
   0   4   2  380.46   48.90
   0   4   2  315.27   30.00
  -1  -4  -2  121.79   12.10
  -1  -4  -2  123.59   29.80
   1  -4   2  142.69   25.80
  -1  -4  -2  103.89   45.00
   1  -4   2  118.79   34.20
  -1  -4  -2  128.29   14.10
  -1   4  -2  142.39   17.40
   1   4   2  114.89   15.20
   1   4   2  162.48   29.00
  -2  -4  -2  231.68   16.80
  -2  -4  -2  190.48   37.70
   2  -4   2  217.58   36.30
   2  -4   2  109.39   44.50
   2  -4   2  249.28   34.90
  -2  -4  -2  241.38   17.50
  -2  -4  -2  164.38   53.29
   2   4   2  224.38   38.90
  -2   4  -2  199.78   24.30
   2   4   2  172.88   22.10
  -3  -4  -2   58.69    9.00
   3  -4   2   46.90   23.90
  -3  -4  -2  -88.59   56.69
  -3  -4  -2   66.49   42.80
   3  -4   2   28.30   40.70
   3  -4   2   61.99   20.20
  -3  -4  -2   34.20    7.00
  -3   4  -2   45.40   15.40
  -3   4  -2   22.90   22.70
   3   4   2    3.20   21.90
   3   4   2   21.30   19.90
   3   4   2   45.80   10.10
  -4  -4  -2   33.50   40.70
   4  -4   2   29.40   20.70
  -4  -4  -2   35.70    7.90
   4  -4   2   44.20   42.10
   4  -4   2   14.80   20.20
   4   4   2   19.10    9.60
   4   4   2  -11.60   23.50
  -4   4  -2   27.60   16.40
   4   4   2   34.20   20.90
  -4   4  -2    0.60   20.80
   5  -4   2   37.50   19.90
   5  -4   2   47.00   18.60
  -5  -4  -2   31.30   10.00
  -5  -4  -2   25.90   40.30
  -5  -4  -2   45.80    9.60
  -5   4  -2   67.99   19.10
   5   4   2   57.89   10.80
  -5   4  -2   15.10   22.00
   5   4   2   31.20   20.40
  -6  -4  -2  -14.90   40.70
   6  -4   2   31.70   14.40
  -6   4  -2   26.20   21.90
   6   4   2   52.09    9.70
   6   4   2   -7.30   15.40
   6   4   2   51.59   19.30
   7  -4   2    8.20   11.60
  -7  -4  -2    5.20   38.10
   7   4   2    6.30    6.60
  -7   4  -2   21.50   19.60
   7   4   2    9.50   15.70
  -8  -4  -2   55.39   37.70
   8  -4   2    6.70    8.70
  -8   4  -2   21.00   19.50
   8   4   2    4.40    5.70
   8   4   2    9.50   16.60
  -9  -4  -2  -24.10   38.60
   9  -4   2   10.60    5.90
   9   4   2   -4.90   20.50
   9   4   2    6.40    4.90
  -9   4  -2   24.30   19.20
   8  -5  -2   -3.60    6.10
   8   5  -2   -2.60    7.20
   8   5  -2    7.50   11.50
  -8   5   2   18.50   16.40
   7  -5  -2   22.30   12.70
  -7  -5   2  -51.39   70.29
  -7   5   2   -2.30   18.10
   7   5  -2   -2.40   12.70
   7   5  -2    6.30    6.80
  -6  -5   2  -24.30   58.79
   6  -5  -2    8.70   13.60
  -6   5   2   -3.30   18.30
   6   5  -2    0.40   14.30
   6   5  -2   17.30    8.00
  -5  -5   2   71.99   51.89
   5  -5  -2   18.60   16.30
   5   5  -2   24.00    8.60
   5   5  -2   51.19   18.50
  -5   5   2    8.50   19.00
   4  -5  -2   23.70   59.09
   4  -5  -2  -10.30   18.30
  -4  -5   2   50.49   50.39
  -4   5   2   -0.70   18.80
   4   5  -2   17.60   17.60
   4   5  -2    3.10   10.30
  -3  -5   2   20.60   45.00
   3  -5  -2    2.60   22.20
   3  -5  -2   13.50   57.59
   3  -5  -2   48.10   45.80
   3   5  -2   34.10   18.10
  -3   5   2   16.00   20.50
   3   5  -2   41.40   16.40
   2  -5  -2  164.38   40.90
   2  -5  -2  300.97   46.70
  -2  -5   2  109.19   49.60
  -2  -5   2  199.28   42.60
   2   5  -2  201.18   30.70
   2   5  -2  279.87   40.50
   1  -5  -2  435.26   58.19
   1  -5  -2  310.97   49.90
  -1  -5   2  466.65   59.49
  -1   5   2  456.45   56.49
   1   5  -2  331.87   39.30
   0  -5   2  593.94   62.39
   0  -5  -2  574.74   87.09
   0  -5   2  593.64   75.59
   0  -5  -2  542.75   67.19
   0   5  -2  689.53   59.79
   0   5   2  651.93   56.59
   0   5  -2  680.33   40.00
   0   5   2  597.84   39.50
  -1  -5  -2  128.99   59.59
  -1  -5  -2   94.19   47.20
  -1  -5  -2  204.38   40.70
   1  -5   2  106.89   46.10
  -1   5  -2  162.98   32.00
   1   5   2   92.29   22.90
  -2  -5  -2   15.00   36.30
  -2  -5  -2   31.40   10.60
   2  -5   2  -10.80   39.00
   2  -5   2   11.50   31.00
   2  -5   2   71.59   23.40
  -2  -5  -2   13.00   43.10
   2   5   2   37.30   10.60
   2   5   2   42.30   21.20
   2   5   2   16.10   18.50
  -2   5  -2   28.50   17.30
   3  -5   2   18.20   18.60
  -3  -5  -2   -2.00   42.90
  -3  -5  -2  -64.49   38.50
   3  -5   2    5.30   39.50
  -3   5  -2   15.00   16.80
   3   5   2   26.30   18.30
   3   5   2    9.80    8.80
   3   5   2    4.40   16.30
  -4  -5  -2   50.99   44.00
   4  -5   2   57.79   44.50
  -4  -5  -2   50.09   46.70
   4  -5   2   83.89   18.00
   4   5   2   58.89    9.90
   4   5   2   65.59   16.70
  -4   5  -2   44.70   17.80
   5  -5   2   62.19   14.60
  -5  -5  -2    5.50   44.20
   5   5   2   41.50   16.00
  -5   5  -2   24.30   16.60
  -6  -5  -2   80.19   46.00
   6  -5   2  106.59   17.50
   6   5   2   95.09   12.90
  -6   5  -2   90.79   20.10
   6   5   2   52.59   14.30
   7  -5   2   16.00    9.30
  -7  -5  -2   37.60   45.00
   7   5   2   15.60    5.60
   7   5   2   26.70   13.30
  -7   5  -2   18.90   13.10
  -5  -6   2  -17.20   41.30
   5  -6  -2   11.80   10.00
  -5   6   2    2.10   11.40
   5   6  -2    4.70   11.10
   5   6  -2    3.60   10.00
  -4  -6   2   -7.00   39.20
   4  -6  -2    7.40   11.20
   4   6  -2    8.40    9.90
  -4   6   2   -0.70   11.70
   4   6  -2    1.50   12.50
   3  -6  -2   13.00   80.79
  -3  -6   2  -33.30   37.10
  -3  -6   2  -65.49   42.10
   3  -6  -2    9.30   14.10
   3   6  -2    1.90    7.30
   3   6  -2   17.00   14.60
  -3   6   2    1.60   13.30
  -2  -6   2   14.30   22.50
   2  -6  -2    5.70   15.40
   2  -6  -2   24.10   42.10
  -2  -6   2  -16.70   35.30
  -2   6   2   -1.10   12.70
   2   6  -2    2.50   16.90
   1  -6  -2   80.49   41.20
  -1  -6   2  178.48   26.30
   1  -6  -2  149.79   25.50
   1   6  -2  201.58   29.60
   0  -6   2  295.77   33.40
   0  -6  -2  234.08   37.80
   0   6   2  274.07   34.50
   0   6  -2  255.07   26.40
   1  -6   2   -7.40   36.50
  -1  -6  -2   41.20   21.10
  -1  -6  -2   -1.20   37.50
   1  -6   2    6.20   14.10
  -1   6  -2   15.30   11.80
   1   6   2   18.70   13.70
   1   6   2   -3.00   20.10
   2  -6   2   39.00   14.30
  -2  -6  -2   -8.30   35.80
   2  -6   2   -3.20   36.40
  -2  -6  -2    8.60   22.20
   2   6   2   17.40   17.20
   3  -6   2   10.00   40.20
   3  -6   2   13.80   11.00
  -3  -6  -2   -1.00   37.60
  -3  -6  -2    5.70   25.30
   3   6   2   -3.40   13.50
   3   6   2   29.70    7.80
  -3   6  -2   30.20   11.60
   4  -6   2   12.80    8.90
  -4  -6  -2  -69.39   33.70
  -4   6  -2   -4.20    9.30
   4   6   2   -7.50   13.00
   4   6   2    5.20    6.50
 -12   0   3   11.70   16.80
  12   0  -3    0.10    8.60
 -11   0   3   10.50   21.60
  11   0  -3   -1.50   10.80
  11   0  -3  -13.90    8.80
 -10   0   3  -12.30   29.00
  10   0  -3    2.90   10.10
  10   0  -3   15.80   10.60
  -9   0   3  -19.40   36.10
  -9   0   3   11.80    9.60
   9   0  -3    3.40   11.40
   9   0  -3   14.00   10.90
  -9   0   3   18.50    6.90
  -8   0   3  457.65   27.70
   8   0  -3  454.65   34.90
   8   0  -3  455.15   35.80
  -8   0   3  446.16   26.80
  -8   0   3  439.56   74.29
  -7   0   3   60.69    7.10
  -7   0   3   52.79    7.70
   7   0  -3   39.70   11.70
  -7   0   3   27.40   45.60
  -6   0   3   11.60    3.30
  -6   0   3    9.40    3.60
  -5   0   3   86.09    6.60
  -5   0   3   58.59    8.50
  -5   0   3   76.39    5.90
  -4   0   3  129.89    7.80
  -4   0   3  126.49    8.20
  -3   0   3    0.00    2.00
  -3   0   3    3.60    1.50
  -3   0   3    0.30    1.20
  -3   0   3    3.80    3.40
   2   0  -3  119.59    7.20
  -2   0   3  121.19    7.50
  -2   0   3  114.69    6.90
   2   0  -3  114.99    6.70
   2   0  -3  105.19    8.40
  -2   0   3  122.09    7.00
   2   0  -3  119.99    7.10
  -1   0   3 2685.53  136.39
   1   0  -3 2681.53  136.29
   1   0  -3 2651.93  136.19
   0   0   3  159.18    9.20
   0   0  -3  151.98    8.90
   0   0  -3  155.08    8.70
   0   0  -3  144.89    8.90
  -1   0  -3 4518.85  232.68
  -1   0  -3 4589.24  232.98
  -1   0  -3 4542.85  232.98
   1   0   3 4633.14  233.18
  -2   0  -3 1621.24   81.89
  -2   0  -3 1637.64   82.29
   2   0   3 1556.14   82.39
  -2   0  -3 1536.95   82.39
  -3   0  -3  908.51   46.70
  -3   0  -3  858.81   47.60
   3   0   3  935.81   47.20
  -3   0  -3  832.82   47.10
   4   0   3 7080.19  352.26
  -4   0  -3 6768.42  351.96
  -4   0  -3 6861.61  352.66
  -5   0  -3 1374.86   72.79
   5   0   3 1377.66   72.59
  -5   0  -3 1350.76   73.49
  -5   0  -3 1429.96   93.19
  -6   0  -3   74.59    8.80
   6   0   3   87.19   10.40
  -6   0  -3   76.09    9.80
  -6   0  -3   69.59   27.30
   7   0   3  857.21   56.99
  -7   0  -3  974.40   73.99
  -7   0  -3  903.91   50.99
  -7   0  -3  942.41   51.99
  -8   0  -3    0.20    7.90
  -8   0  -3   -1.40    7.80
   8   0   3   -3.90   10.50
   8   0   3   21.30   11.30
  -8   0  -3    1.40   19.50
  -9   0  -3   -8.90   18.00
   9   0   3    5.20    8.60
   9   0   3   -1.10   11.50
  10   0   3   48.10   13.70
 -10   0  -3   48.00   21.90
  10   0   3   48.20   10.10
  11   0   3   -4.60    5.80
  11   0   3    6.60   11.50
 -11   0  -3    1.00   17.60
  12  -1  -3    5.50    7.30
 -12   1   3   20.80   16.40
  12   1  -3    4.80    8.60
 -11  -1   3   21.60   23.40
  11  -1  -3   31.00   10.50
  11   1  -3   39.10    9.70
  11   1  -3   18.80   10.80
 -11   1   3   24.20   20.90
 -10  -1   3   92.69   35.20
  10  -1  -3  123.09   18.30
  10   1  -3   94.79   12.20
 -10   1   3   80.99   31.00
  10   1  -3   68.79   15.00
  -9  -1   3   92.69   46.00
  -9  -1   3  109.69   10.90
   9  -1  -3   98.89   16.90
   9  -1  -3   91.19   17.90
  -9   1   3   71.29   36.90
  -9   1   3   83.89   11.80
   9   1  -3  112.49   22.00
  -9   1   3   94.19   13.20
   9   1  -3   92.59   12.80
   8  -1  -3   45.30   16.60
  -8  -1   3   28.00    5.20
   8  -1  -3   19.50   11.40
  -8   1   3    5.70    6.80
  -8   1   3   27.20    7.10
   8   1  -3   23.80   10.50
   8   1  -3   34.40   13.10
  -8   1   3   25.30   34.80
  -7  -1   3 1458.45   77.99
  -7  -1   3 1454.75   77.69
   7  -1  -3 1495.15   87.29
  -7   1   3 1250.87  110.59
  -7   1   3 1593.24   80.29
   7   1  -3 1622.84   88.59
   7   1  -3 1573.94   84.39
  -7   1   3 1493.15   80.89
   6  -1  -3   19.70    5.40
  -6  -1   3   19.30    3.20
  -6  -1   3   18.10    2.90
  -6   1   3   10.10   33.30
  -6   1   3    6.60    4.00
  -6   1   3   11.50    4.00
  -5  -1   3  397.26   23.10
  -5  -1   3  432.16   23.00
  -5  -1   3  451.85   23.00
   5  -1  -3  468.75   27.10
  -5   1   3  434.96   24.70
  -5   1   3  452.25   25.30
  -4  -1   3  478.95   25.10
   4  -1  -3  517.05   30.70
  -4  -1   3  494.85   25.10
  -4   1   3  464.75   26.70
  -4   1   3  495.85   27.40
   3  -1  -3  538.35   34.50
   3  -1  -3  591.24   30.80
  -3   1   3  506.75   33.20
  -3   1   3  580.94   30.70
  -3   1   3  622.44   31.20
  -2  -1   3 1917.61  106.09
   2  -1  -3 2131.39  106.99
  -2  -1   3 2077.99  104.99
   2  -1  -3 1983.50  109.79
   2  -1  -3 2031.40  106.39
   2  -1  -3 2161.48  106.29
  -2  -1   3 2086.79  105.39
  -2  -1   3 2079.09  105.09
   2   1  -3 2151.88  104.99
  -2   1   3 2086.29  106.39
  -2   1   3 1999.20  108.09
  -2   1   3 2086.09  106.19
  -1  -1   3 6775.22  351.56
   1  -1  -3 6756.52  352.16
   1  -1  -3 6934.31  352.76
   1  -1  -3 7214.08  352.16
  -1  -1   3 6468.55  352.96
  -1   1   3 7020.80  352.16
  -1   1   3 7117.99  352.36
  -1   1   3 7027.10  353.66
   1   1  -3 7019.20  351.56
   0  -1  -3 3720.73  191.38
   0  -1   3 3708.93  192.58
   0  -1  -3 3700.03  190.68
   0  -1  -3 3697.43  190.88
   0   1   3 3755.22  190.78
   0   1   3 3729.63  190.98
   0   1  -3 3720.73  190.78
   0   1  -3 3791.92  190.48
   0   1   3 3853.11  191.98
   1  -1   3 2687.83  142.29
  -1  -1  -3 2802.52  140.29
  -1  -1  -3 2742.43  139.99
  -1  -1  -3 2696.03  140.59
  -1   1  -3 2698.13  140.59
   1   1   3 2768.62  140.09
   1   1   3 2860.81  141.09
  -1   1  -3 2662.03  140.09
  -2  -1  -3 1894.01  102.59
   2  -1   3 2043.70  104.89
  -2  -1  -3 1895.01  102.29
   2   1   3 2106.49  103.29
  -2   1  -3 2025.50  102.69
  -2   1  -3 1993.30  103.19
  -3  -1  -3  229.68   13.90
   3  -1   3  229.38   15.80
  -3  -1  -3  228.88   13.50
   3   1   3  223.98   14.40
  -3   1  -3  230.88   14.00
  -3   1  -3  223.58   14.60
  -4  -1  -3 1612.44   85.19
   4  -1   3 1617.64   86.79
  -4  -1  -3 1647.24   84.89
   4   1   3 1630.64   84.79
  -4   1  -3 1642.04   86.19
  -4   1  -3 1625.44   85.29
   5  -1   3  964.90   51.59
  -5  -1  -3  941.61   49.70
  -5  -1  -3  913.81   50.09
  -5  -1  -3  891.71   68.99
  -5   1  -3  902.31   50.19
  -5   1  -3  936.31   72.59
  -5   1  -3  897.71   51.19
  -6  -1  -3  563.94   55.79
  -6  -1  -3  633.64   35.10
   6  -1   3  626.84   36.60
   6  -1   3  523.35   53.99
  -6  -1  -3  594.04   35.40
  -6   1  -3  650.93   37.10
  -6   1  -3  625.44   36.00
  -6   1  -3  681.33   60.49
   6   1   3  639.64   41.40
  -7  -1  -3  253.47   41.30
  -7  -1  -3  231.68   17.60
   7  -1   3  219.08   20.60
   7  -1   3  212.68   26.10
  -7  -1  -3  236.38   17.00
   7   1   3  241.28   23.40
  -7   1  -3  216.48   19.70
  -7   1  -3  249.48   18.90
   7   1   3  207.98   29.70
  -7   1  -3  253.27   42.50
  -8  -1  -3  117.59   28.10
  -8  -1  -3  142.89   14.40
  -8  -1  -3  119.19   15.50
   8  -1   3  122.59   20.50
  -8   1  -3  138.89   31.00
   8   1   3  153.28   19.70
  -8   1  -3  117.59   17.30
   8   1   3  121.19   22.30
  -8   1  -3  147.79   18.70
  -9  -1  -3   30.10   21.50
   9  -1   3   60.79   12.30
   9  -1   3   29.20   10.10
  -9   1  -3   57.09   22.10
   9   1   3   38.20   11.00
   9   1   3   15.60   15.00
 -10  -1  -3   25.00   21.10
  10  -1   3   31.60    9.00
  10  -1   3   20.20    9.50
  10   1   3   40.20    8.80
 -10   1  -3   35.70   20.40
  10   1   3   13.90   14.40
  11  -1   3   10.60    9.50
 -11  -1  -3  -15.30   20.10
  11  -1   3    8.50    6.90
 -11   1  -3   -6.20   18.00
  11   1   3   13.10    5.70
  11   1   3    3.20   13.30
  11  -2  -3   40.60    9.10
 -11   2   3   33.20   18.80
  11   2  -3   14.50   10.70
  11   2  -3   42.30    7.30
  10  -2  -3  131.29   16.60
  10   2  -3  133.49   16.40
 -10   2   3  103.29   30.50
   9  -2  -3   53.69   11.90
  -9   2   3   31.10   29.10
   9   2  -3   32.80   15.10
   9   2  -3   44.70   10.30
   8  -2  -3 1042.10   67.19
   8   2  -3 1075.79   83.39
  -8   2   3 1111.89   61.99
  -8   2   3 1024.60   95.39
   8   2  -3 1124.69   61.99
  -8   2   3 1124.09   60.69
   8   2  -3  903.81   70.49
  -7  -2   3  524.15   29.00
   7  -2  -3  550.74   36.20
   7   2  -3  616.54   37.20
  -7   2   3  544.75   34.60
  -7   2   3  532.95   70.39
  -7   2   3  573.74   34.00
   7   2  -3  517.55   62.39
   6  -2  -3  274.57   24.80
  -6  -2   3  278.77   14.60
  -6   2   3  282.17   56.19
   6   2  -3  253.67   23.20
  -6   2   3  283.97   19.00
   6   2  -3  224.68   32.30
  -6   2   3  264.97   19.50
   5  -2  -3  190.08   20.70
  -5  -2   3  167.88    9.40
  -5   2   3  161.48   12.80
  -5   2   3  187.48   13.90
  -5   2   3  152.28   41.30
   4  -2  -3  186.78   21.90
  -4  -2   3  217.18   12.10
  -4  -2   3  241.48   11.90
  -4   2   3  208.38   15.00
  -4   2   3  212.28   14.60
  -4   2   3  199.08   43.10
  -3  -2   3  555.24   30.40
  -3  -2   3  497.95   35.70
   3  -2  -3  524.05   38.80
   3  -2  -3  619.44   32.60
  -3  -2   3  611.54   30.50
  -3   2   3  611.34   32.80
  -3   2   3  609.44   32.30
   2  -2  -3  859.01   55.49
   2  -2  -3  972.60   49.30
  -2  -2   3  829.72   47.80
  -2  -2   3  956.10   48.10
   2  -2  -3  861.61   50.39
   2  -2  -3  955.50   49.60
  -2   2   3  901.71   49.30
  -2   2   3  931.61   48.90
   2   2  -3  983.30   48.00
   1  -2  -3  989.30   50.69
   1  -2  -3  971.50   50.69
   1  -2  -3 1010.00   57.19
   1  -2  -3  880.41   51.79
   1   2  -3  967.40   49.70
  -1   2   3  939.01   50.69
  -1   2   3  932.71   50.39
   1   2  -3  938.81   50.69
   0  -2  -3  507.95   27.00
   0  -2  -3  469.55   29.00
   0  -2   3  448.76   31.50
   0  -2  -3  521.65   27.20
   0   2   3  508.05   27.40
   0   2   3  489.55   27.00
   0   2   3  419.36   29.20
   0   2  -3  490.45   26.70
   0   2  -3  514.35   27.20
   0   2  -3  523.15   29.90
   1  -2   3  991.30   62.49
  -1  -2  -3 1108.19   58.49
  -1  -2  -3 1086.89   58.09
  -1   2  -3 1171.48   58.99
   1   2   3 1054.19   60.29
  -1   2  -3 1176.68   58.39
   1   2   3 1168.88   58.69
  -2  -2  -3  174.48   10.60
   2  -2   3  163.38   17.00
  -2  -2  -3  183.58   11.20
   2   2   3  158.48   13.50
  -2   2  -3  184.58   12.40
  -2   2  -3  167.78   11.80
   2   2   3  144.49   13.30
   2   2   3  161.78   11.60
   3  -2   3  281.17   23.00
  -3  -2  -3  296.27   17.80
  -3  -2  -3  300.97   17.30
  -3   2  -3  318.77   18.70
   3   2   3  269.57   18.60
  -3   2  -3  312.37   19.30
  -4  -2  -3  255.27   16.30
   4  -2   3  242.78   21.30
  -4  -2  -3  266.67   15.80
  -4   2  -3  238.98   42.90
  -4   2  -3  267.77   18.50
  -4   2  -3  250.07   17.50
  -5  -2  -3  253.57   17.20
  -5  -2  -3  262.97   16.50
   5  -2   3  282.37   22.60
  -5  -2  -3  231.08   44.30
  -5   2  -3  266.87   20.00
  -5   2  -3  302.27   44.60
  -5   2  -3  273.37   19.10
   5   2   3  232.88   25.40
  -6  -2  -3  273.67   45.80
   6  -2   3  294.17   24.30
  -6  -2  -3  302.17   18.70
   6  -2   3  283.07   31.00
  -6  -2  -3  281.87   19.30
  -6   2  -3  274.17   22.20
   6   2   3  319.97   47.50
  -6   2  -3  292.97   45.00
  -6   2  -3  303.37   22.20
   6   2   3  290.67   27.20
  -7  -2  -3 1482.75   99.09
   7  -2   3 1419.86   80.49
  -7  -2  -3 1423.66   76.89
  -7  -2  -3 1295.07   76.99
  -7   2  -3 1491.35   81.19
  -7   2  -3 1473.95   80.19
   7   2   3 1476.45   96.09
   7   2   3 1430.96   81.39
  -7   2  -3 1590.14  102.49
   8  -2   3  107.19   17.10
  -8  -2  -3  117.79   30.00
  -8  -2  -3  106.49   12.70
  -8   2  -3   67.19   14.90
   8   2   3  113.39   15.80
  -8   2  -3   70.49   16.50
  -8   2  -3  123.39   29.20
  -9  -2  -3   54.99   26.40
   9  -2   3   29.50   11.00
   9   2   3   46.70    9.30
   9   2   3   -4.60   15.20
  -9   2  -3   22.80   21.80
 -10  -2  -3    3.30   24.50
  10  -2   3   27.90    8.80
  10  -2   3   34.00    8.80
 -10   2  -3   28.20   20.60
  10   2   3   13.90   14.40
  10   2   3   20.20    6.40
  10  -3  -3   65.19   13.30
 -10   3   3   39.00   22.60
  10   3  -3   66.19   10.70
   9  -3  -3   18.80    9.10
   9   3  -3   14.50    7.40
   9   3  -3   14.70   25.20
   9   3  -3    0.60   13.10
  -9   3   3   30.60   24.60
   8  -3  -3  164.08   23.30
   8   3  -3  162.58   28.50
   8   3  -3  181.98   18.60
  -8   3   3  113.69   35.70
   7  -3  -3    2.20   17.60
   7  -3  -3    4.90   28.60
  -7   3   3    1.50   32.20
   7   3  -3   -7.70   13.60
   7   3  -3   20.00   23.70
  -7   3   3   24.70   13.70
  -7   3   3    9.70   10.10
   7   3  -3   21.60    8.40
   6  -3  -3  207.98   32.50
   6  -3  -3  191.38   31.30
  -6   3   3  216.08   19.80
   6   3  -3  214.08   31.70
  -6   3   3  230.18   21.20
   6   3  -3  218.38   21.10
  -6   3   3  255.77   51.39
  -5  -3   3  389.36   21.30
   5  -3  -3  293.07   50.29
   5  -3  -3  362.06   36.40
  -5   3   3  374.86   25.90
   5   3  -3  391.56   27.70
  -5   3   3  378.16   25.90
  -5   3   3  310.27   53.99
   5   3  -3  352.96   45.20
   4  -3  -3  423.36   38.60
   4  -3  -3  270.67   62.29
  -4  -3   3  420.36   23.90
   4   3  -3  450.25   56.09
  -4   3   3  385.16   66.69
  -4   3   3  442.16   27.00
  -4   3   3  429.36   27.30
  -3  -3   3 1490.95   73.59
   3  -3  -3 1265.97   84.09
   3  -3  -3 1448.46   75.19
  -3   3   3 1430.06   74.99
  -3   3   3 1234.48  107.99
  -3   3   3 1376.16   75.29
   2  -3  -3  865.11   49.00
   2  -3  -3  884.91   50.19
   2  -3  -3  793.12   57.49
  -2   3   3  885.61   49.10
  -2   3   3  929.91   49.60
   2   3  -3  936.71   47.70
   1  -3  -3  -14.60   35.90
  -1  -3   3    5.70   13.40
   1  -3  -3   -2.40   12.50
   1  -3  -3   13.00    5.00
   1  -3  -3    9.20    4.00
   1   3  -3    8.20    8.50
  -1   3   3    6.50    5.40
  -1   3   3    5.80    7.80
   0  -3   3    2.90   39.60
   0  -3   3   10.80   12.30
   0  -3  -3   29.60   36.20
   0  -3  -3   19.10    5.10
   0  -3  -3   12.90   13.80
   0  -3  -3   10.60    3.90
   0   3   3   19.50    5.90
   0   3  -3   10.50    6.30
  -1  -3  -3   98.09   40.20
   1  -3   3  156.98   22.40
  -1  -3  -3  195.78   13.10
   1  -3   3   81.19   41.60
  -1  -3  -3  231.28   27.70
  -1  -3  -3  185.98   12.80
  -1   3  -3  185.98   15.00
   1   3   3  167.18   14.90
  -2  -3  -3  959.80   50.59
   2  -3   3  939.81   59.09
  -2  -3  -3  727.53   82.79
  -2  -3  -3  927.61   50.29
  -2   3  -3  991.10   52.09
  -2   3  -3  895.11   55.39
   3  -3   3  183.48   22.10
  -3  -3  -3  125.99   39.60
   3  -3   3  138.49   42.60
  -3  -3  -3  179.88   12.80
  -3  -3  -3  175.28   13.20
  -3   3  -3  203.98   16.60
  -3   3  -3  188.78   18.20
  -4  -3  -3  306.77   19.90
  -4  -3  -3  301.57   50.49
  -4  -3  -3  317.37   19.60
   4  -3   3  216.38   47.80
   4  -3   3  341.07   29.60
   4  -3   3  333.77   38.40
  -4   3  -3  366.86   57.29
   4   3   3  359.66   43.40
  -4   3  -3  325.97   24.80
  -4   3  -3  300.57   23.20
   4   3   3  276.27   25.90
  -5  -3  -3   81.19   37.40
   5  -3   3  105.69   21.10
   5  -3   3  133.69   22.50
  -5  -3  -3  108.29   11.50
  -5  -3  -3  110.49   10.80
  -5   3  -3  115.99   17.10
  -5   3  -3  156.08   34.00
   5   3   3  153.88   28.60
   5   3   3  157.88   18.30
  -5   3  -3  150.28   21.10
  -5   3  -3   88.49   32.40
   6  -3   3  445.06   36.40
  -6  -3  -3  344.67   62.69
  -6  -3  -3  370.26   24.70
  -6  -3  -3  361.76   25.50
   6  -3   3  397.76   34.70
  -6   3  -3  450.35   31.90
  -6   3  -3  409.76   35.00
   6   3   3  403.36   30.00
  -6   3  -3  516.95   56.29
   6   3   3  490.55   45.80
  -6   3  -3  340.77   54.39
   7  -3   3  258.57   32.90
   7  -3   3  256.57   27.10
  -7  -3  -3  232.08   45.10
  -7  -3  -3  229.78   18.80
   7   3   3  228.48   21.40
  -7   3  -3  212.68   46.40
  -7   3  -3  241.78   27.50
  -7   3  -3  287.37   42.30
   7   3   3  272.07   38.60
  -8  -3  -3   78.09   34.20
   8  -3   3   71.99   13.50
   8   3   3  106.79   14.50
  -8   3  -3   94.69   28.60
   8   3   3  114.39   26.00
  -8   3  -3   65.09   31.50
   9  -3   3   11.60    7.70
  -9  -3  -3    1.90   30.50
  -9   3  -3    7.80   32.00
   9   3   3   20.00    6.60
   9   3   3    7.80   15.20
  10  -3   3    8.50    6.50
  10  -3   3   10.30    8.60
 -10  -3  -3   -6.40   30.70
  10   3   3    8.10    4.60
   9  -4  -3   16.10    7.80
   9   4  -3    3.50    9.60
   9   4  -3   15.10    6.40
   9   4  -3   31.00   17.70
   8  -4  -3   60.29   13.00
   8   4  -3   90.99   12.90
  -8   4   3   58.59   37.90
   8   4  -3  113.69   21.80
  -8   4   3   43.80   32.70
   7  -4  -3  184.78   31.60
   7   4  -3  191.18   19.10
   7   4  -3  229.28   31.60
  -7   4   3  209.28   46.60
   6  -4  -3   30.80   20.90
   6  -4  -3   45.00   26.20
   6   4  -3   43.10   18.00
  -6   4   3   31.80   15.40
   6   4  -3   49.60    9.90
  -6   4   3   15.30   29.30
   6   4  -3    5.80   14.40
  -6   4   3   19.40   45.30
   5  -4  -3  179.48   31.00
   5  -4  -3  166.08   30.60
   5   4  -3  172.28   28.80
   5   4  -3  236.68   21.20
  -5   4   3  321.37   60.89
  -5   4   3  180.48   22.70
   4  -4  -3   66.29   29.30
   4  -4  -3   40.00   53.69
   4  -4  -3   27.50   25.30
   4   4  -3   82.79   21.60
   4   4  -3   -8.10   15.20
  -4   4   3   28.70   27.20
  -4   4   3   75.39   14.50
   3  -4  -3  -31.40   27.60
   3  -4  -3   17.90   23.90
   3  -4  -3   11.90   41.30
  -3  -4   3   43.00   49.50
   3   4  -3   -7.10   21.50
   3   4  -3   23.70    9.60
  -3   4   3    0.30    9.20
  -3   4   3   -1.40   24.50
  -2  -4   3   32.70   43.90
   2  -4  -3   63.49   23.20
   2  -4  -3   39.10   42.30
   2  -4  -3   -9.00   31.20
   2  -4  -3   33.30    8.00
  -2  -4   3   60.39   44.50
   2   4  -3   30.00   24.80
   2   4  -3   36.90   11.00
   2   4  -3   38.10    8.40
   2   4  -3   25.90   20.80
  -2   4   3   34.30   11.50
  -2   4   3    4.10   23.30
   1  -4  -3  286.57   24.10
   1  -4  -3  268.17   42.40
   1  -4  -3  187.78   42.70
  -1  -4   3  305.27   45.90
   1  -4  -3  291.67   21.00
   1   4  -3  322.57   26.50
  -1   4   3  337.47   25.30
   1   4  -3  339.27   46.60
  -1   4   3  316.17   52.99
   0  -4   3  250.17   39.80
   0  -4  -3  212.18   47.30
   0  -4  -3  207.28   36.70
   0  -4  -3  286.07   19.70
   0  -4  -3  319.97   21.90
   0  -4   3  223.18   42.20
   0   4  -3  293.07   23.60
   0   4   3  270.97   44.90
   0   4   3  214.98   26.20
   0   4  -3  257.07   38.60
  -1  -4  -3  408.06   26.40
  -1  -4  -3  383.16   49.60
   1  -4   3  463.65   56.49
  -1  -4  -3  334.77   55.99
   1  -4   3  407.06   42.30
  -1  -4  -3  440.26   27.70
   1   4   3  451.15   47.90
   1   4   3  387.96   31.80
  -2  -4  -3   63.29   43.60
   2  -4   3   77.89   21.90
  -2  -4  -3  140.69   13.00
   2  -4   3   55.09   40.80
  -2  -4  -3  134.59   13.80
  -2  -4  -3   88.29   48.20
  -2  -4  -3   91.79   36.60
   2  -4   3  182.48   32.00
   2   4   3  128.39   25.20
   2   4   3  115.99   14.90
  -2   4  -3  134.99   19.00
  -3  -4  -3  314.87   60.99
   3  -4   3  474.65   42.20
   3  -4   3  362.56   67.29
  -3  -4  -3  371.66   24.60
  -3  -4  -3  377.96   25.10
  -3  -4  -3  298.57   54.39
  -3  -4  -3  272.57   57.49
   3  -4   3  419.46   45.40
  -3   4  -3  378.56   32.00
   3   4   3  387.76   42.50
   3   4   3  344.97   27.90
   4  -4   3   46.10   19.50
  -4  -4  -3   75.69   56.59
  -4  -4  -3   50.39    9.50
   4  -4   3   48.40   42.90
  -4  -4  -3   48.90   40.70
   4  -4   3   38.60   18.70
  -4  -4  -3   40.70    9.00
   4   4   3   53.29   20.90
   4   4   3   16.70   21.90
  -4   4  -3   34.90   15.70
  -4   4  -3   31.50   21.60
   4   4   3   53.59   11.20
  -5  -4  -3   59.69   10.90
   5  -4   3   26.20   20.20
   5  -4   3   56.39   17.60
  -5  -4  -3   56.49   10.60
  -5  -4  -3   91.69   43.00
   5   4   3   51.09   19.70
  -5   4  -3   43.10   22.70
  -5   4  -3   56.39   19.90
   5   4   3   53.89   10.20
   6  -4   3   87.99   16.00
  -6  -4  -3   87.89   41.00
   6   4   3   75.19   11.10
  -6   4  -3  104.79   25.20
   6   4   3   65.19   17.90
   7  -4   3  171.88   20.30
   7   4   3  158.98   16.30
  -7   4  -3  156.88   34.30
  -8  -4  -3   39.40   35.30
   8  -4   3   78.59   15.30
   8   4   3   45.60   18.40
   8   4   3  103.29   11.60
  -8   4  -3  108.69   20.40
   8  -5  -3    8.40    6.60
  -8   5   3   -1.10   18.40
   8   5  -3    1.00    8.60
   8   5  -3    3.80   12.50
   7  -5  -3   11.00   14.00
  -7   5   3   37.70   19.90
   7   5  -3   31.80   15.20
   7   5  -3   22.90    9.30
  -6  -5   3  -28.30   62.09
   6  -5  -3   47.30   15.30
  -6   5   3   29.80   20.90
   6   5  -3   52.99   11.80
   6   5  -3   21.20   11.70
   5  -5  -3   37.40   17.60
  -5  -5   3  -34.70   51.59
   5   5  -3   -4.50   12.50
  -5   5   3   -5.40   19.10
   5   5  -3    2.30   10.70
  -4  -5   3   33.50   48.90
   4  -5  -3   68.89   93.59
   4  -5  -3    2.10   19.80
  -4   5   3   12.70   19.10
   4   5  -3    2.60   14.30
   4   5  -3   36.10   20.00
   3  -5  -3    9.10   23.70
   3  -5  -3    4.50   48.20
  -3  -5   3   32.80   45.90
   3   5  -3   -7.30   15.10
  -3   5   3   21.60   19.60
   3   5  -3   28.00   19.30
   2  -5  -3   49.50   45.70
  -2  -5   3   33.90   43.20
   2  -5  -3   61.99   28.50
   2  -5  -3    4.20   38.20
  -2  -5   3  116.29   36.90
   2   5  -3   90.09   18.30
   2   5  -3  107.99   17.40
   2   5  -3  171.48   28.60
  -1  -5   3   80.99   30.00
   1  -5  -3   34.30   30.50
  -1  -5   3   36.30   41.00
   1  -5  -3  108.89   44.50
   1  -5  -3   47.00   46.00
   1   5  -3   66.79   24.40
  -1   5   3   51.09   30.30
   1   5  -3   84.49   13.20
   1   5  -3   68.29   19.30
   0  -5   3  445.26   72.39
   0  -5  -3  594.64   36.80
   0  -5   3  519.35   55.59
   0  -5  -3  450.65   62.89
   0  -5  -3  514.55   79.59
   0   5   3  510.75   36.20
   0   5   3  631.04   53.09
   0   5  -3  548.25   58.19
  -1  -5  -3  -53.99   40.50
  -1  -5  -3   24.50   32.20
   1  -5   3  -16.00   37.00
   1  -5   3   57.79   35.50
  -1  -5  -3   23.40   58.99
  -1  -5  -3   30.50   11.80
   1  -5   3   43.20   23.90
   1   5   3   -9.30   17.80
  -1   5  -3   -2.80   15.80
   1   5   3   20.80    9.10
   1   5   3   18.90   19.10
  -2  -5  -3  102.19   37.20
   2  -5   3  162.68   26.80
   2  -5   3   70.79   43.30
  -2  -5  -3   30.00   43.70
  -2  -5  -3  164.58   27.20
   2   5   3  216.88   30.60
   2   5   3  140.99   19.60
  -2   5  -3  108.59   24.60
  -3  -5  -3   64.69   37.50
   3  -5   3   27.20   16.60
  -3  -5  -3  -17.10   40.50
   3  -5   3   -4.50   38.10
   3   5   3   -0.20   18.20
   3   5   3   16.90   17.70
  -3   5  -3    2.80   14.60
   3   5   3   16.70    8.60
   4  -5   3  144.69   45.60
  -4  -5  -3  163.18   45.00
  -4  -5  -3   84.19   48.10
   4  -5   3  229.78   27.90
   4   5   3  175.08   30.00
   4   5   3  216.18   19.50
  -4   5  -3  176.48   30.30
  -5  -5  -3   57.59   43.80
   5  -5   3    3.40   10.70
  -5   5  -3   24.20   13.80
   5   5   3    8.90   14.30
   5   5   3   12.90    7.60
  -6  -5  -3   34.00   42.00
   6  -5   3   21.90    9.20
   6   5   3   12.90    6.60
   6   5   3   14.10   12.80
  -6   5  -3   22.60   13.70
  -7  -5  -3   -8.10   41.10
   7  -5   3   17.00    9.30
   7  -5   3    7.20    7.20
   7   5   3   11.50    5.70
  -7   5  -3    8.40   10.50
   7   5   3    6.60   12.20
   5  -6  -3   13.60   10.00
  -5  -6   3   79.19   43.90
   5   6  -3   24.80   12.20
   5   6  -3    8.80    9.70
  -5   6   3   13.30   12.80
  -4  -6   3   45.30   40.40
   4  -6  -3   28.50   13.00
   4   6  -3    3.20    9.00
   4   6  -3   10.60   15.10
  -4   6   3    3.40   12.10
  -3  -6   3   55.19   38.80
   3  -6  -3   23.30   14.70
   3   6  -3   26.80    8.30
  -3   6   3   10.90   13.70
   3   6  -3   30.00   15.10
   2  -6  -3   12.00   16.30
   2  -6  -3   16.40   45.20
  -2  -6   3   15.10   20.50
  -2  -6   3    2.60   35.30
  -2   6   3    4.20   13.10
   2   6  -3   25.80   17.40
  -1  -6   3    9.30   17.00
   1  -6  -3  -13.60   39.40
   1  -6  -3    6.80   17.30
  -1  -6   3    9.60   34.20
   1   6  -3    8.40   22.70
  -1   6   3    8.80   13.30
   0  -6   3   63.39   17.70
   0  -6  -3   30.40   38.00
   0  -6  -3   66.59   22.30
   0  -6   3   25.70   36.60
   0   6  -3   61.49   12.30
   0   6   3   37.80   28.20
  -1  -6  -3   23.10   36.70
   1  -6   3   45.00   15.10
   1  -6   3   49.40   36.30
  -1  -6  -3   55.19   21.90
  -1   6  -3   69.39   14.20
   1   6   3   72.19   22.10
  -2  -6  -3    1.90   22.30
   2  -6   3  -11.20   11.10
  -2  -6  -3   25.80   38.20
   2  -6   3    6.70   33.40
  -2   6  -3    5.00   10.40
   2   6   3   -6.80   15.90
  -3  -6  -3   82.49   24.90
   3  -6   3  126.09   18.60
   3  -6   3   64.79   40.60
   3   6   3  104.19   13.90
   3   6   3  155.08   25.60
  -3   6  -3  132.69   19.40
  -4  -6  -3   -9.70   39.50
   4  -6   3    5.50    7.80
  -4  -6  -3   20.10   34.30
   4   6   3    9.20    6.70
   4   6   3    6.50   12.20
  -4   6  -3    5.40    8.70
  12   0  -4    0.10    8.40
 -12   0   4   14.80   18.00
 -11   0   4   17.50   24.30
  11   0  -4   16.40    9.40
 -10   0   4   24.80   32.90
  10   0  -4   24.60   10.30
  10   0  -4   28.50   11.70
  -9   0   4  463.75   75.89
  -9   0   4  575.64   34.00
   9   0  -4  574.34   40.50
  -9   0   4  551.44   35.60
   9   0  -4  674.23   44.40
  -8   0   4   65.69   10.60
  -8   0   4   28.30   44.30
  -8   0   4   73.89    9.00
   8   0  -4   62.59   13.10
   8   0  -4   87.69   16.80
   7   0  -4  819.62   50.89
  -7   0   4  777.92   42.60
  -7   0   4  767.72   43.10
  -6   0   4  522.05   29.50
  -6   0   4  536.25   29.00
  -5   0   4   15.90    5.70
  -5   0   4   24.40    3.50
  -5   0   4   22.60    3.60
  -4   0   4  301.27   16.00
  -4   0   4  259.37   16.50
  -4   0   4  270.07   18.90
  -4   0   4  313.37   16.30
  -3   0   4   41.20    3.90
   3   0  -4   45.10    4.20
  -3   0   4   45.10    6.00
  -3   0   4   41.50    4.30
   2   0  -4   10.70    2.20
   2   0  -4   10.10    4.40
  -2   0   4    9.00    2.50
   2   0  -4    7.90    1.80
  -2   0   4    8.50    2.10
   0   0   4   57.79    5.20
   0   0  -4   47.80    4.50
   0   0  -4   51.19    4.60
   0   0  -4   57.29    4.40
  -1   0  -4  664.33   35.60
  -1   0  -4  662.03   35.50
  -1   0  -4  663.03   35.20
   1   0   4  675.73   35.80
  -2   0  -4  763.82   39.80
  -2   0  -4  770.82   39.40
   2   0   4  756.82   40.00
  -2   0  -4  674.93   39.80
  -3   0  -4  149.99   10.40
   3   0   4  144.09   10.40
  -3   0  -4  134.99   12.30
  -3   0  -4  146.69    9.80
   4   0   4   14.90    4.20
  -4   0  -4   18.00    4.20
  -4   0  -4   15.20    3.70
  -5   0  -4 1105.49   60.89
  -5   0  -4 1192.38   79.59
   5   0   4 1153.68   60.99
  -5   0  -4 1113.79   61.69
  -6   0  -4  479.25   48.40
  -6   0  -4  479.35   29.10
  -6   0  -4  455.65   27.90
   6   0   4  453.85   28.10
  -7   0  -4   52.09   22.30
   7   0   4   12.90   13.20
  -7   0  -4   18.00    7.70
  -7   0  -4   27.80    7.90
  -8   0  -4   41.00   21.00
  -8   0  -4   32.40   10.00
   8   0   4   58.39   12.70
   8   0   4   44.80   14.30
  -8   0  -4   27.30   10.40
  -9   0  -4  -15.90   18.80
   9   0   4   11.30    8.60
   9   0   4    7.00   11.60
  10   0   4    9.50    7.60
  10   0   4    8.70   13.10
 -10   0  -4  -11.50   18.20
  11   0   4   -1.50   17.30
 -11   0  -4  -15.60   19.70
  11   0   4    1.00    5.10
  12  -1  -4   22.30    8.30
  12   1  -4    2.80    8.40
 -12   1   4   29.00   16.70
 -11  -1   4   14.80   25.90
  11  -1  -4    6.70    7.80
 -11   1   4  -10.00   20.50
  11   1  -4   17.10    9.30
  11   1  -4   -0.40   10.40
  10  -1  -4  133.19   17.70
 -10  -1   4   74.19   40.40
 -10   1   4  119.49   35.60
  10   1  -4   71.29   18.10
  10   1  -4  103.79   13.20
  -9  -1   4   42.00   51.49
   9  -1  -4   54.19   11.60
  -9  -1   4   53.49    7.20
  -9   1   4   -8.90   33.30
   9   1  -4   47.60   11.60
  -9   1   4   51.69   10.10
  -9   1   4   42.00   10.90
   9   1  -4   40.50   15.00
  -8  -1   4  382.46   22.70
   8  -1  -4  427.06   33.60
  -8   1   4  387.66   25.50
   8   1  -4  382.26   30.50
   8   1  -4  455.05   36.60
  -8   1   4  385.66   26.80
  -7  -1   4  157.68   10.40
   7  -1  -4  170.78   24.70
  -7   1   4  105.59   39.20
  -7   1   4  169.88   14.00
  -7   1   4  156.98   12.70
   7   1  -4  167.58   24.60
  -6  -1   4 1017.10   56.59
   6  -1  -4 1197.78   56.49
  -6  -1   4 1084.69   55.89
  -6  -1   4 1088.79   55.59
  -6   1   4 1089.89   58.59
  -6   1   4  896.91   86.99
  -6   1   4 1072.19   57.79
  -5  -1   4  118.49    7.60
  -5  -1   4  123.19    8.10
  -5  -1   4  129.89    7.40
   5  -1  -4  132.39   13.50
  -5  -1   4  135.49    7.40
  -5   1   4  131.29   10.10
  -5   1   4  132.19    9.50
   4  -1  -4  144.69   14.60
  -4  -1   4  129.89    7.50
   4  -1  -4  147.99   10.10
  -4  -1   4  136.49    7.60
  -4  -1   4  127.39    7.50
  -4   1   4  140.39    9.70
  -4   1   4  148.79    9.40
   3  -1  -4  498.25   33.50
   3  -1  -4  543.75   29.50
   3  -1  -4  563.14   30.40
  -3  -1   4  520.45   28.20
  -3  -1   4  553.04   28.50
  -3  -1   4  566.64   27.90
  -3   1   4  555.54   29.80
  -3   1   4  567.74   29.40
  -3   1   4  501.65   32.10
   2  -1  -4 4034.40  213.58
   2  -1  -4 4271.67  213.58
   2  -1  -4 4149.08  214.18
  -2  -1   4 4259.77  212.58
  -2  -1   4 4268.07  213.48
   2  -1  -4 4223.88  217.58
  -2   1   4 4082.99  213.48
   2   1  -4 4167.58  212.48
  -2   1   4 4170.48  215.48
  -2   1   4 4193.18  213.78
  -1  -1   4 4358.86  233.88
  -1  -1   4 4641.24  235.18
   1  -1  -4 4604.04  234.18
   1  -1  -4 4494.65  234.38
   1  -1  -4 4347.56  234.88
  -1   1   4 4707.03  235.88
  -1   1   4 4950.00  234.48
   1   1  -4 4630.24  233.78
  -1   1   4 4628.24  234.58
   0  -1  -4 7969.00  387.06
   0  -1  -4 7692.13  386.66
   0  -1   4 7723.53  388.36
   0  -1  -4 7301.17  387.26
   0   1  -4 7408.66  386.46
   0   1   4 7533.05  386.76
   0   1   4 7491.85  387.06
   0   1  -4 7833.72  386.96
   0   1   4 7502.85  387.86
   1  -1   4 1261.97   67.49
  -1  -1  -4 1144.99   66.09
  -1  -1  -4 1293.87   65.39
  -1  -1  -4 1195.68   65.59
  -1   1  -4 1281.27   65.99
   1   1   4 1335.07   66.59
  -1   1  -4 1314.37   65.59
  -2  -1  -4  421.56   22.10
   2  -1   4  415.76   23.90
  -2  -1  -4  357.56   21.50
  -2   1  -4  395.66   22.00
  -2   1  -4  369.56   22.40
   2   1   4  408.56   22.70
   2   1   4  366.46   21.70
   3  -1   4  354.26   22.40
  -3  -1  -4  349.27   20.80
  -3  -1  -4  338.27   20.40
  -3   1  -4  374.46   21.70
  -3   1  -4  359.86   20.90
   3   1   4  376.06   21.50
  -4  -1  -4  327.17   19.10
  -4  -1  -4  322.97   19.40
   4  -1   4  331.57   21.10
  -4   1  -4  334.07   42.20
  -4   1  -4  314.87   19.50
   4   1   4  302.47   19.80
  -4   1  -4  298.77   20.10
  -5  -1  -4  357.96   20.60
  -5  -1  -4  325.47   41.50
   5  -1   4  358.36   22.80
  -5  -1  -4  357.86   21.00
  -5   1  -4  324.57   41.90
  -5   1  -4  304.37   21.70
  -5   1  -4  334.57   21.30
   5   1   4  287.67   20.40
  -6  -1  -4   15.10   21.20
   6  -1   4    6.20    6.90
  -6  -1  -4   10.50    5.50
   6  -1   4   11.80   14.10
  -6  -1  -4   16.50    5.60
  -6   1  -4   15.00    7.40
  -6   1  -4    2.90    6.40
  -6   1  -4    2.80   20.70
   6   1   4   -6.90   21.90
   6   1   4    0.00   10.90
   7  -1   4  688.23   49.20
  -7  -1  -4  806.72   64.09
  -7  -1  -4  724.73   41.90
   7  -1   4  743.93   43.70
  -7  -1  -4  732.43   42.40
  -7   1  -4  714.33   43.30
   7   1   4  608.14   52.49
  -7   1  -4  767.92   63.59
   7   1   4  724.43   46.70
  -7   1  -4  792.02   45.00
  -8  -1  -4  102.79   12.90
   8  -1   4   99.19   15.80
  -8  -1  -4  139.99   29.50
  -8  -1  -4   98.29   15.70
  -8   1  -4  101.29   15.60
   8   1   4  103.49   14.40
   8   1   4   67.19   19.50
  -8   1  -4   79.19   14.30
  -8   1  -4  100.09   26.30
   9  -1   4   79.09   12.80
  -9  -1  -4   66.59   24.90
  -9   1  -4   65.79   24.50
   9   1   4   86.69   13.60
  10  -1   4    3.10    7.10
  10  -1   4    5.00    9.90
 -10  -1  -4   13.30   20.10
 -10   1  -4   -3.80   18.30
  10   1   4    1.30    5.90
  10   1   4    5.70   15.60
  11  -2  -4    7.40    6.80
  11   2  -4    5.10    7.30
 -11   2   4    4.50   18.70
  11   2  -4    0.70    9.60
  10  -2  -4    4.90    6.90
  10   2  -4   16.20    8.50
  10   2  -4   -2.20   11.70
 -10   2   4   17.30   23.80
   9  -2  -4   49.20   11.60
  -9   2   4   18.10   31.40
   9   2  -4   71.69   11.90
   9   2  -4   31.80   15.50
   8  -2  -4   63.49   15.70
  -8   2   4   30.90   10.20
  -8   2   4   58.69   12.10
   8   2  -4   71.09   18.90
  -8   2   4   60.79   35.10
   8   2  -4   45.30   33.80
   8   2  -4   59.39   11.30
   7  -2  -4   -3.60   12.00
   7   2  -4    6.60    9.70
   7   2  -4    3.40   28.30
  -7   2   4   -1.10    6.50
  -7   2   4    1.20    7.20
  -7   2   4  -42.20   32.00
   7   2  -4  -17.60   14.70
   6  -2  -4   58.69   13.50
  -6   2   4   70.19   10.30
   6   2  -4   80.79   15.50
  -6   2   4   95.59   10.40
   6   2  -4   55.89   17.90
  -6   2   4   70.19   37.20
   5  -2  -4  862.31   54.49
  -5   2   4  894.31   48.20
  -5   2   4  920.91   49.10
  -5   2   4  748.23   78.09
   4  -2  -4   84.79   15.40
  -4  -2   4   93.09    6.00
   4  -2  -4   97.29    9.70
  -4   2   4   95.19    8.80
  -4   2   4  108.29    9.70
  -4   2   4   90.89   35.10
  -3  -2   4 1539.75   83.99
  -3  -2   4 1468.15   87.09
   3  -2  -4 1604.64   92.69
   3  -2  -4 1683.43   87.69
   3  -2  -4 1713.73   85.99
  -3   2   4 1694.63   86.29
  -3   2   4 1755.62   85.89
   2  -2  -4   54.09    5.90
   2  -2  -4   42.40    7.40
  -2  -2   4   43.20    5.90
   2  -2  -4   47.60   11.20
  -2  -2   4   55.69   10.00
   2  -2  -4   41.70    6.00
   2   2  -4   40.40    5.10
  -2   2   4   42.60    6.10
  -2   2   4   34.90    8.30
  -2   2   4   45.90    5.70
   1  -2  -4  820.22   43.00
  -1  -2   4  720.03   45.90
   1  -2  -4  816.12   42.90
   1  -2  -4  917.51   50.79
   1  -2  -4  790.32   44.30
   1   2  -4  765.92   43.20
  -1   2   4  824.12   43.20
   1   2  -4  815.92   42.00
  -1   2   4  734.23   45.70
  -1   2   4  772.52   42.60
   0  -2   4  342.17   24.70
   0  -2  -4  317.87   21.90
   0  -2  -4  354.36   20.00
   0  -2  -4  352.96   20.20
   0   2   4  356.56   20.60
   0   2   4  357.56   20.30
   0   2   4  327.47   23.10
   0   2  -4  367.36   20.30
  -1  -2  -4   74.19   11.30
  -1  -2  -4   90.79    7.50
  -1  -2  -4   97.69    7.30
   1  -2   4   80.69   12.70
  -1   2  -4   99.89    8.70
  -1   2  -4   93.39    8.60
   1   2   4   88.29    8.30
   1   2   4   80.29    8.90
   1   2   4   79.69   10.70
  -2  -2  -4 1397.36   71.69
  -2  -2  -4 1405.56   71.09
   2  -2   4 1405.16   76.29
   2   2   4 1390.36   72.79
  -2   2  -4 1349.86   71.59
   2   2   4 1281.17   71.49
  -2   2  -4 1395.46   72.49
   2   2   4 1257.97   73.19
  -3  -2  -4  174.88   11.80
   3  -2   4  173.38   17.00
  -3  -2  -4  197.78   12.60
  -3   2  -4  199.58   14.40
  -3   2  -4  182.98   13.60
   3   2   4  168.38   14.30
   3   2   4  159.48   14.90
   4  -2   4  190.38   17.70
   4  -2   4  170.78   36.60
  -4  -2  -4  184.38   33.00
  -4  -2  -4  176.48   12.60
  -4  -2  -4  171.98   11.80
  -4   2  -4  127.59   13.90
  -4   2  -4  159.68   14.60
  -4   2  -4  201.48   32.40
  -5  -2  -4   87.39    9.80
   5  -2   4  101.19   14.80
  -5  -2  -4   80.59    8.70
  -5  -2  -4   55.89   27.30
   5  -2   4  113.79   18.60
  -5   2  -4   94.19   12.60
   5   2   4   73.89   13.30
  -5   2  -4   91.09   27.40
  -5   2  -4   88.79   11.80
  -6  -2  -4  141.49   12.00
   6  -2   4  135.49   18.90
  -6  -2  -4  144.09   32.10
   6  -2   4  137.49   18.80
  -6  -2  -4  129.39   13.00
  -6   2  -4  138.99   16.50
   6   2   4  139.19   20.50
  -6   2  -4  167.98   32.20
  -6   2  -4  155.58   17.80
  -6   2  -4  102.99   35.80
   6   2   4  111.99   28.00
   7  -2   4  214.78   33.20
  -7  -2  -4  253.57   44.50
   7  -2   4  165.28   24.60
  -7  -2  -4  222.38   16.20
   7  -2   4  179.98   26.80
  -7  -2  -4  186.58   18.00
   7   2   4  160.18   31.00
   7   2   4  200.68   21.60
  -7   2  -4  219.78   24.00
  -7   2  -4  265.07   23.10
  -7   2  -4  248.88   40.70
  -7   2  -4  146.69   38.60
   8  -2   4  184.88   22.70
  -8  -2  -4  189.98   35.60
  -8   2  -4  166.78   32.00
   8   2   4  178.68   18.90
   9  -2   4   10.70    8.50
  -9  -2  -4    0.70   24.50
   9   2   4    4.40    6.40
   9   2   4   11.70   17.50
  -9   2  -4    3.50   20.80
  10  -2   4  111.39   16.00
 -10  -2  -4   85.99   28.10
  10  -2   4  103.29   13.90
 -10   2  -4   84.09   26.60
  10   2   4  100.69   12.00
  10  -3  -4   16.10    7.60
  10   3  -4    8.80    6.50
  10   3  -4  -10.20    9.80
 -10   3   4   -0.50   21.60
   9  -3  -4   23.90   10.10
  -9   3   4   -7.50   26.10
   9   3  -4   17.70   24.30
   9   3  -4   -4.40   10.70
   9   3  -4   14.80    7.30
   8  -3  -4  198.38   25.20
   8   3  -4  238.28   40.70
   8   3  -4  211.08   20.20
  -8   3   4  240.38   47.20
   7  -3  -4  288.87   37.80
  -7   3   4  409.76   67.29
   7   3  -4  340.27   46.00
  -7   3   4  349.37   27.90
  -7   3   4  351.06   29.00
   7   3  -4  383.06   27.40
   6  -3  -4  498.05   55.49
   6  -3  -4  518.35   46.10
  -6   3   4  572.74   74.99
   6   3  -4  574.44   52.99
  -6   3   4  539.65   35.70
  -6   3   4  601.34   36.10
   6   3  -4  521.45   35.60
   5  -3  -4   34.00   17.80
   5  -3  -4   73.19   30.60
  -5   3   4   58.99   10.30
  -5   3   4   34.70   39.80
  -5   3   4   -3.50   42.10
  -5   3   4   40.70   10.80
   5   3  -4   78.89   25.10
   5   3  -4   60.89   11.00
   4  -3  -4  989.90   69.79
   4  -3  -4 1093.39   59.89
   4   3  -4 1112.39   74.59
   4   3  -4 1032.90   60.49
  -4   3   4 1090.49   59.49
  -4   3   4 1047.70   94.99
  -4   3   4 1117.69   60.19
   3  -3  -4  429.06   39.40
   3  -3  -4  433.56   27.10
  -3   3   4  431.06   72.69
  -3   3   4  452.55   27.60
  -3   3   4  450.25   27.70
   2  -3  -4  256.77   17.90
   2  -3  -4  212.08   29.30
   2  -3  -4  238.68   19.10
  -2   3   4  266.47   19.00
  -2   3   4  267.47   18.80
   2   3  -4  296.97   17.10
  -1  -3   4   12.90   43.20
   1  -3  -4   96.49   10.30
  -1  -3   4   71.39   16.10
   1  -3  -4  109.79    9.50
   1  -3  -4   77.49   15.00
   1  -3  -4   68.69   39.60
   1  -3  -4   58.89   16.40
  -1   3   4  102.89   10.40
   1   3  -4  101.19   15.50
  -1   3   4   83.99   12.50
   0  -3   4  796.82   54.69
   0  -3  -4  843.82   47.60
   0  -3  -4  855.41   47.70
   0  -3  -4  888.41   59.29
   0   3  -4  916.11   47.80
   0   3   4  887.61   48.20
  -1  -3  -4  280.37   17.80
  -1  -3  -4  303.87   32.90
  -1  -3  -4  288.37   17.80
   1  -3   4  246.58   26.10
   1   3   4  241.98   19.00
  -1   3  -4  262.47   19.30
  -2  -3  -4  393.36   66.19
   2  -3   4  420.46   35.00
  -2  -3  -4  477.45   26.90
  -2  -3  -4  437.36   27.00
  -2   3  -4  491.05   29.10
   3  -3   4  474.15   45.10
  -3  -3  -4  416.26   65.19
   3  -3   4  442.46   34.70
   3  -3   4  394.76   66.09
  -3  -3  -4  403.26   25.70
  -3  -3  -4  445.96   25.60
  -3   3  -4  421.76   28.30
   4  -3   4  234.58   25.00
   4  -3   4  250.77   32.80
  -4  -3  -4  218.48   14.80
  -4  -3  -4  202.48   43.90
  -4  -3  -4  199.48   15.40
   4  -3   4  205.78   45.20
  -4   3  -4  155.78   33.30
   4   3   4  152.38   21.00
  -4   3  -4  183.98   44.30
  -4   3  -4  181.28   23.00
  -4   3  -4  177.78   18.60
   4   3   4  200.08   30.60
  -5  -3  -4   78.39   11.70
   5  -3   4   88.99   17.10
  -5  -3  -4   68.29   37.40
  -5  -3  -4   67.29   10.10
   5  -3   4  116.89   20.20
  -5   3  -4   86.79   28.60
   5   3   4   92.69   13.20
  -5   3  -4   80.89   22.00
   5   3   4   64.69   22.70
  -5   3  -4  100.79   36.60
  -5   3  -4   84.59   13.20
   6  -3   4  336.77   31.10
  -6  -3  -4  267.67   47.80
  -6  -3  -4  260.37   21.20
   6  -3   4  303.57   29.40
  -6  -3  -4  288.77   20.30
  -6   3  -4  271.67   48.00
   6   3   4  299.47   40.90
   6   3   4  256.27   23.80
  -6   3  -4  380.36   57.29
  -6   3  -4  291.97   26.90
   7  -3   4   96.69   15.20
  -7  -3  -4   87.79   36.40
  -7   3  -4  139.59   36.60
  -7   3  -4   85.09   27.90
   7   3   4   61.59   10.80
   7   3   4  104.09   25.30
   8  -3   4   27.90    9.90
  -8  -3  -4   56.89   32.80
  -8   3  -4   38.70   23.90
  -8   3  -4   40.30   34.30
   8   3   4   48.40   22.80
   8   3   4   -3.20   18.30
   8   3   4   35.10    7.80
  -9  -3  -4   97.49   33.00
   9  -3   4  151.78   16.20
   9   3   4  127.09   14.10
   9  -4  -4   53.89   10.10
   9   4  -4   41.00   17.00
   9   4  -4   35.80    7.50
   8  -4  -4   99.89   18.00
   8   4  -4   93.09   14.40
   8   4  -4   51.99   18.70
  -8   4   4   77.39   38.00
  -8   4   4   77.49   37.80
   7  -4  -4   43.10   20.00
   7   4  -4    5.90   13.50
  -7   4   4   20.60   30.80
   7   4  -4   16.00   15.30
   7   4  -4   26.80    8.30
  -7   4   4   14.80   38.60
   6  -4  -4   50.19   22.50
   6  -4  -4   27.30   28.30
  -6   4   4   67.09   45.40
   6   4  -4   35.10    9.80
  -6   4   4   55.99   17.50
  -6   4   4   22.10   30.70
   6   4  -4    4.40   13.30
   6   4  -4   33.90   19.10
   5  -4  -4  335.87   48.30
   5  -4  -4  338.87   49.80
  -5   4   4  463.95   88.49
  -5   4   4  351.66   30.20
   5   4  -4  386.86   28.30
   4  -4  -4   90.89   29.40
   4  -4  -4   56.09   26.90
  -4  -4   4   62.39   59.49
   4  -4  -4  -18.00   58.99
   4   4  -4   66.39   23.80
  -4   4   4    7.60   28.30
   4   4  -4   68.69   12.30
  -4   4   4   64.39   13.70
   3  -4  -4  665.53   41.60
   3  -4  -4  660.33   59.19
   3  -4  -4  563.94   67.69
   3   4  -4  703.43   43.10
  -3   4   4  697.03   42.70
   3   4  -4  681.03   57.79
   2  -4  -4   71.29   27.10
   2  -4  -4   66.99   32.70
   2  -4  -4   25.20   44.20
  -2  -4   4   10.30   44.40
   2  -4  -4   79.19   11.40
   2   4  -4   80.59   21.90
  -2   4   4   46.00   26.10
   2   4  -4   91.39   12.10
   2   4  -4   77.79   26.00
  -2   4   4   80.09   13.10
   2   4  -4   72.79   13.60
   1  -4  -4  -29.20   33.10
  -1  -4   4  -91.39   40.00
   1  -4  -4   -8.60   39.80
  -1  -4   4   32.90   41.40
   1  -4  -4   27.20   10.80
   1  -4  -4   19.30   23.90
  -1  -4   4   15.10   24.40
   1  -4  -4   17.40    7.80
   1   4  -4   18.10   18.60
   1   4  -4   16.60   11.00
  -1   4   4   37.10   28.50
  -1   4   4   17.20   11.30
  -1   4   4   -0.30   22.00
   1   4  -4    5.70   24.70
   0  -4  -4   57.09    9.40
   0  -4  -4   75.49   12.30
   0  -4   4   61.49   32.60
   0  -4   4  -28.50   38.60
   0  -4  -4   17.20   40.50
   0  -4  -4   43.30   25.10
   0  -4  -4   -0.50   36.90
   0  -4   4   69.79   23.20
   0   4   4   86.29   15.70
   0   4  -4   31.80   19.90
   0   4  -4   96.29   31.30
   0   4  -4   69.89   11.20
   0   4   4   81.29   27.60
   1  -4   4   62.49   28.20
  -1  -4  -4   58.89   29.00
   1  -4   4  -27.10   37.60
  -1  -4  -4    1.80   40.10
  -1  -4  -4   73.59   10.60
   1  -4   4   42.90   19.60
  -1  -4  -4   96.19   12.90
   1   4   4   57.69   13.70
  -1   4  -4   32.50   20.20
   1   4   4   83.59   23.50
  -2  -4  -4   44.90   35.00
  -2  -4  -4    8.20   38.60
  -2  -4  -4   55.39    8.80
   2  -4   4   97.89   23.40
  -2  -4  -4   75.19   10.80
   2  -4   4   31.30   37.60
   2  -4   4   48.60   23.80
  -2  -4  -4    9.20   43.50
   2   4   4   65.59   22.40
  -2   4  -4   27.90   19.80
   2   4   4   54.99   12.50
   3  -4   4   92.29   23.10
  -3  -4  -4  108.79   13.20
   3  -4   4   45.70   40.80
  -3  -4  -4   60.19   47.30
  -3  -4  -4  113.39   13.90
   3  -4   4  133.49   23.30
  -3  -4  -4   89.29   42.80
  -3  -4  -4   62.09   48.80
   3   4   4  102.79   22.80
  -3   4  -4   95.09   18.70
   3   4   4  113.19   17.90
  -4  -4  -4  249.38   20.80
   4  -4   4  221.08   47.90
  -4  -4  -4  166.58   53.49
  -4  -4  -4  288.27   21.60
  -4  -4  -4  192.18   49.80
   4  -4   4  340.37   36.70
   4   4   4  285.97   24.20
   4   4   4  338.17   39.20
  -4   4  -4  276.57   40.90
  -4   4  -4  294.77   32.90
  -5  -4  -4   46.10   11.40
  -5  -4  -4   35.20   13.10
   5  -4   4   77.09   16.80
   5  -4   4   47.00   21.10
  -5  -4  -4   25.70   38.80
  -5  -4  -4   40.70   50.79
  -5   4  -4   48.30   21.60
   5   4   4   48.20   18.90
   5   4   4   56.49   10.40
  -5   4  -4   91.09   36.20
  -6  -4  -4  161.18   47.30
   6  -4   4  304.77   27.40
   6   4   4  230.68   34.90
  -6   4  -4  287.27   38.60
   6   4   4  277.17   22.30
  -7  -4  -4   54.19   36.40
   7  -4   4  102.39   17.30
  -7   4  -4   96.69   20.70
   7   4   4   82.49   19.20
   7   4   4   56.69    9.60
  -8  -4  -4   21.50   32.30
  -8   4  -4   34.00   14.90
   8   4   4   19.60   16.20
   8   4   4   43.90    7.30
   8  -5  -4   16.10    7.00
   8   5  -4    2.50   10.60
  -8   5   4   -2.40   20.00
   8   5  -4   13.00   11.60
   7   5  -4   -3.70   12.60
   7   5  -4   11.70   11.60
  -7   5   4    6.20   20.00
   6  -5  -4    1.20   14.70
  -6  -5   4   39.10   64.89
   6   5  -4   -5.10   13.20
   6   5  -4   15.50   11.60
  -6   5   4   11.10   19.80
  -5  -5   4  -78.79   56.59
   5  -5  -4   75.69   21.20
   5   5  -4   36.00   15.20
  -5   5   4   40.60   22.30
   5   5  -4   49.80   15.20
  -4  -5   4  -27.20   46.40
   4  -5  -4   84.69   24.70
   4   5  -4   78.49   21.10
   4   5  -4   52.39   16.60
  -3  -5   4   18.60   45.50
   3  -5  -4   24.50   23.60
   3  -5  -4    4.20   51.09
  -3   5   4    6.70   19.70
   3   5  -4    7.40   16.70
   3   5  -4   24.20   18.50
   2  -5  -4   67.59   28.60
   2  -5  -4   -2.20   44.10
   2  -5  -4   64.59   42.40
  -2  -5   4   25.20   43.30
  -2  -5   4   94.99   33.40
   2   5  -4   73.29   16.40
   2   5  -4   68.29   23.10
   1  -5  -4   74.79   14.70
  -1  -5   4   69.49   42.30
   1  -5  -4   14.80   43.40
   1  -5  -4   83.49   31.80
  -1  -5   4   65.79   28.80
   1  -5  -4   19.80   44.00
  -1   5   4   82.29   28.50
   1   5  -4   51.59   22.70
   1   5  -4   65.49   11.20
   1   5  -4   77.49   17.50
   0  -5   4   -6.00   22.60
   0  -5  -4   26.70   50.19
   0  -5   4   17.40   42.30
   0  -5   4    8.30   40.80
   0  -5  -4   28.80   44.70
   0  -5  -4    8.20   29.90
   0  -5  -4   16.00   10.60
   0   5  -4   41.50   27.50
   0   5  -4   36.00   16.80
   0   5   4   64.19   22.50
   0   5   4   36.50   12.00
   0   5   4   -4.20   18.70
  -1  -5  -4   -7.10   42.20
  -1  -5  -4   14.80   16.30
  -1  -5  -4  -70.19   84.49
   1  -5   4   18.50   19.70
   1  -5   4   17.80   58.89
  -1  -5  -4   20.50   12.00
   1  -5   4  -15.30   36.20
  -1  -5  -4   17.60   31.10
   1   5   4    6.30   10.00
  -1   5  -4    9.60   15.10
   1   5   4   11.70   18.80
   1   5   4   -0.30   17.70
  -2  -5  -4   10.80   41.20
   2  -5   4  -16.40   16.70
  -2  -5  -4   22.60   32.90
   2  -5   4    4.80   36.20
   2   5   4   -2.10   17.70
   2   5   4   11.30   10.00
  -2   5  -4    3.60   14.60
   2   5   4   -2.80   15.70
  -3  -5  -4   16.00   42.70
   3  -5   4   95.09   40.80
  -3  -5  -4   91.29   36.50
   3  -5   4  108.09   19.30
  -3   5  -4   54.99   17.40
   3   5   4   53.89   10.70
   3   5   4   66.99   20.20
   3   5   4   24.00   18.70
   4  -5   4   18.10   37.30
   4  -5   4    9.70   11.50
  -4  -5  -4   17.00   37.60
  -4  -5  -4  -14.50   41.10
   4   5   4   10.00   13.00
  -4   5  -4    5.30   12.50
   4   5   4   19.40    8.00
  -5  -5  -4   23.60   42.30
  -5  -5  -4  103.29   42.40
   5  -5   4   72.39   13.50
   5   5   4   86.09   13.20
  -5   5  -4   94.19   18.20
   5   5   4   79.39   17.30
  -6  -5  -4  -12.90   38.80
   6  -5   4   39.10    9.40
   6   5   4   55.09    8.10
  -6   5  -4   33.00   12.50
   6   5   4   41.90   13.30
   5  -6  -4   14.50   10.70
  -5  -6   4  -13.30   43.30
  -5   6   4    9.50   13.00
   5   6  -4   17.20    9.60
   5   6  -4   12.10   11.20
  -4  -6   4  -47.30   37.50
   4  -6  -4   14.80   12.10
   4   6  -4    8.30   13.50
  -4   6   4    3.20   12.90
   4   6  -4    0.60    7.90
  -3  -6   4   12.90   38.00
   3  -6  -4   39.70   15.80
   3   6  -4   49.60   16.10
  -3   6   4   20.00   14.20
  -2  -6   4    6.20   18.30
  -2  -6   4    3.30   34.00
   2  -6  -4   47.70   48.40
   2  -6  -4   10.20   16.90
   2   6  -4    3.70   17.30
  -2   6   4   -0.60   12.90
   1  -6  -4   16.60   18.50
  -1  -6   4   55.29   35.90
   1  -6  -4   13.00   40.20
   1   6  -4   35.00   23.20
  -1   6   4    8.40   13.50
   0  -6  -4  136.49   25.10
   0  -6   4  133.49   39.00
   0  -6  -4   19.00   39.90
   0   6   4  107.09   23.90
   1  -6   4   21.50   13.20
  -1  -6  -4   44.60   36.70
  -1  -6  -4   12.70   20.20
   1  -6   4   34.00   32.90
   1   6   4   27.20   19.50
   1   6   4   24.30   13.70
   2  -6   4    9.10   32.30
   2  -6   4   24.30   11.30
  -2  -6  -4  -48.90   34.10
  -2  -6  -4   10.60   20.90
  -2   6  -4   23.40   10.10
   2   6   4   20.90   15.90
   3  -6   4   23.70    9.40
  -3  -6  -4  -14.50   34.40
   3  -6   4   33.60   45.90
  -3  -6  -4   -1.50   22.30
  -3   6  -4   29.90   10.20
   3   6   4   21.60   13.10
   4  -6   4   14.10    7.10
  -4  -6  -4  -14.10   30.40
  -4  -6  -4   36.80   37.40
  -4   6  -4    8.30    7.20
   4   6   4    1.70   11.40
  12   0  -5   92.39   16.30
 -12   0   5   74.19   21.20
  11   0  -5  110.29   19.40
 -11   0   5   92.19   29.70
 -10   0   5   75.69   38.60
  10   0  -5  101.19   19.90
   9   0  -5   82.29   15.70
  -9   0   5   73.39   11.30
  -9   0   5   64.49   43.00
   8   0  -5    3.00   10.30
  -8   0   5   10.20    5.30
  -8   0   5   35.50   44.40
  -8   0   5   19.70    6.70
  -7   0   5   84.89    8.20
  -7   0   5   69.59   45.80
   7   0  -5  107.89   19.80
  -7   0   5   87.19    9.10
  -6   0   5   10.60    3.10
  -6   0   5   11.30    3.70
  -5   0   5   45.90    4.70
  -5   0   5   51.89    5.20
  -5   0   5   36.50    6.90
  -4   0   5   90.19    6.50
  -4   0   5   90.19    6.20
  -4   0   5   81.29   10.50
  -4   0   5   78.09    7.60
   3   0  -5   61.39    5.00
  -3   0   5   70.39    5.10
   3   0  -5   65.39    5.60
  -3   0   5   66.49    5.70
   3   0  -5   57.69    7.00
  -3   0   5   63.79    7.00
  -2   0   5   29.30    4.50
   2   0  -5   42.50    3.90
   2   0  -5   33.00    3.90
   1   0  -5 9210.18  463.85
   1   0  -5 9196.98  463.95
  -1   0   5 9274.17  464.25
   1   0  -5 8832.02  463.45
   0   0  -5 4867.81  240.28
   0   0  -5 4694.93  239.78
   0   0   5 4703.53  240.58
   0   0  -5 4565.04  240.28
  -1   0  -5 2309.47  117.99
  -1   0  -5 2308.57  118.49
  -1   0  -5 2240.58  118.19
   1   0   5 2315.97  118.59
   2   0   5  723.53   38.00
  -2   0  -5  725.63   37.30
  -2   0  -5  693.93   37.70
  -2   0  -5  623.44   37.60
  -3   0  -5  405.76   22.50
  -3   0  -5  381.06   21.70
   3   0   5  379.86   22.40
  -3   0  -5  324.07   23.20
  -4   0  -5 2328.47  132.19
   4   0   5 2313.77  117.99
  -4   0  -5 2213.08  118.09
  -4   0  -5 2182.68  117.29
  -5   0  -5  217.38   34.70
  -5   0  -5  178.28   14.90
   5   0   5  200.78   15.20
  -5   0  -5  193.38   14.30
  -6   0  -5  956.30   53.39
  -6   0  -5 1032.30   73.09
   6   0   5  920.01   53.09
  -6   0  -5  953.30   54.19
  -7   0  -5  146.19   28.00
  -7   0  -5  151.38   15.20
  -7   0  -5  144.59   15.60
   7   0   5   96.59   17.20
  -8   0  -5   30.30   11.60
  -8   0  -5    6.00   18.90
  -8   0  -5   22.80   11.30
   8   0   5   33.60   14.30
   8   0   5   21.20   10.30
   9   0   5   28.70   15.30
   9   0   5   27.50    8.20
  -9   0  -5   33.60   22.00
 -10   0  -5   32.30   19.80
  10   0   5    0.50   17.00
  10   0   5    6.00    7.20
  12  -1  -5  175.48   17.80
 -12   1   5  184.98   31.40
  12   1  -5  120.79   18.10
 -11  -1   5   80.89   30.90
  11  -1  -5   60.79   11.80
 -11   1   5   43.20   26.60
  11   1  -5   39.60   12.30
  10  -1  -5  240.98   23.60
  10   1  -5  189.48   27.50
 -10   1   5  178.18   42.20
  10   1  -5  199.28   22.70
   9  -1  -5   91.39   18.30
  -9  -1   5   92.59   10.10
   9   1  -5   70.99   15.70
   9   1  -5  100.19   14.30
  -9   1   5  112.59   14.40
  -9   1   5  106.29   16.70
  -9   1   5  115.89   41.00
   8  -1  -5    4.50   10.80
  -8  -1   5    2.40    4.00
  -8   1   5  -14.00   35.50
  -8   1   5    6.10    6.20
   8   1  -5   24.50   11.50
   8   1  -5   -7.30   13.10
  -8   1   5    1.90    7.00
   7  -1  -5  226.58   26.50
  -7  -1   5  221.88   13.30
  -7   1   5  222.28   16.90
  -7   1   5  156.88   45.30
   7   1  -5  243.98   27.30
  -7   1   5  224.88   15.70
  -6  -1   5  185.78   13.10
  -6  -1   5  220.08   12.40
  -6   1   5  249.18   14.80
  -6   1   5  220.78   15.20
  -6   1   5  200.98   43.60
  -5  -1   5  164.18    9.90
  -5  -1   5  180.78    9.90
  -5  -1   5  161.38   10.20
   5  -1  -5  182.48   16.20
  -5   1   5  190.48   12.00
  -5   1   5  203.08   12.80
   4  -1  -5   10.90    4.20
   4  -1  -5   15.00    7.60
  -4  -1   5    8.60    1.90
   4  -1  -5    2.10    3.60
  -4  -1   5    7.50    2.60
  -4  -1   5    6.50    1.80
  -4  -1   5   13.20    4.50
  -4   1   5    6.90    6.90
  -4   1   5    7.70    3.20
  -4   1   5    5.30    2.80
  -3  -1   5 1540.85   88.89
   3  -1  -5 1670.63   94.19
  -3  -1   5 1733.63   89.09
  -3  -1   5 1738.03   88.49
   3  -1  -5 1732.93   89.69
   3  -1  -5 1857.91   90.89
  -3   1   5 1774.92   89.79
  -3   1   5 1681.63   92.39
  -3   1   5 1774.52   90.09
   3   1  -5 1809.02   88.29
   2  -1  -5 1412.56   75.29
   2  -1  -5 1535.15   80.39
  -2  -1   5 1452.75   75.29
  -2  -1   5 1351.86   74.49
   2  -1  -5 1458.65   75.29
   2  -1  -5 1542.45   76.29
  -2   1   5 1455.85   75.69
   2   1  -5 1424.26   74.39
  -2   1   5 1430.56   75.19
  -2   1   5 1444.86   77.39
  -1  -1   5 2051.89  110.29
   1  -1  -5 2011.10  110.29
   1  -1  -5 2097.49  109.69
   1   1  -5 2179.98  109.39
   1   1  -5 2170.48  109.19
  -1   1   5 2171.98  109.69
  -1   1   5 2120.89  109.99
  -1   1   5 2229.18  111.29
   0  -1  -5 6891.91  376.76
   0  -1  -5 7320.77  375.96
   0  -1   5 7996.30  377.66
   0  -1  -5 7453.75  376.36
   0   1  -5 7202.48  376.26
   0   1   5 7505.55  377.46
   0   1  -5 7366.46  375.76
  -1  -1  -5 3084.49  154.88
  -1  -1  -5 2971.00  154.38
   1  -1   5 2942.31  156.18
  -1  -1  -5 2648.64  155.08
  -1   1  -5 3076.19  155.18
   1   1   5 3273.27  155.98
  -1   1  -5 3101.09  154.58
  -2  -1  -5 1145.69   67.09
  -2  -1  -5 1331.17   66.09
  -2  -1  -5 1229.68   66.39
   2  -1   5 1227.38   67.89
   2   1   5 1325.87   67.29
  -2   1  -5 1287.27   66.29
  -2   1  -5 1276.17   66.99
  -3  -1  -5 1102.59   60.79
  -3  -1  -5 1151.38   60.39
   3  -1   5 1123.09   62.29
   3   1   5 1177.48   61.49
  -3   1  -5 1160.78   60.69
  -3   1  -5 1126.39   61.49
  -4  -1  -5  644.14   37.30
  -4  -1  -5  646.94   36.80
   4  -1   5  658.53   38.70
  -4  -1  -5  714.73   55.69
  -4   1  -5  667.63   38.30
   4   1   5  667.53   37.80
  -4   1  -5  675.13   37.40
  -4   1  -5  671.83   54.69
  -5  -1  -5   -6.50   20.70
   5  -1   5   14.40    6.30
  -5  -1  -5    8.70    4.40
  -5  -1  -5   17.70    5.40
  -5   1  -5    6.80    5.90
  -5   1  -5    9.20    6.00
   5   1   5    7.20    8.00
  -5   1  -5    6.00   18.20
   6  -1   5   52.99   18.30
   6  -1   5   56.09   10.10
   6  -1   5   31.10   14.70
  -6  -1  -5   44.00   23.20
  -6  -1  -5   53.49    8.10
  -6  -1  -5   55.99    8.70
   6   1   5   47.80   22.30
   6   1   5   38.20   12.10
  -6   1  -5   38.90    8.70
  -6   1  -5   32.40   20.10
  -6   1  -5   53.99    9.40
  -7  -1  -5  239.18   18.90
  -7  -1  -5  246.38   40.40
   7  -1   5  206.48   24.70
   7  -1   5  224.58   26.40
  -7  -1  -5  241.78   19.70
  -7   1  -5  264.27   22.10
  -7   1  -5  253.27   21.20
  -7   1  -5  267.07   40.30
   7   1   5  260.17   24.60
  -8  -1  -5   68.59   12.00
  -8  -1  -5  120.59   30.30
   8  -1   5   73.59   13.90
  -8  -1  -5   83.39   14.30
  -8   1  -5   86.19   17.30
   8   1   5  119.79   17.20
  -8   1  -5  127.89   20.30
   8   1   5   76.39   21.20
  -8   1  -5   79.59   24.00
   9  -1   5  128.49   21.70
  -9  -1  -5  132.89   30.80
   9  -1   5  152.78   18.20
  -9   1  -5  170.68   32.70
   9   1   5  159.08   17.80
  10  -1   5   11.60    6.60
  10  -1   5    3.60   13.30
 -10  -1  -5   15.80   21.80
 -10   1  -5   22.80   21.90
  10   1   5   13.70    6.50
  11  -2  -5   93.99   14.20
 -11   2   5  107.89   26.10
  11   2  -5   79.89   11.20
  10  -2  -5   26.00    8.50
 -10   2   5   28.70   27.60
  10   2  -5    6.50   11.20
  10   2  -5   40.10    9.30
   9  -2  -5   28.00   11.40
  -9   2   5    0.60   31.40
   9   2  -5   21.30    8.60
   9   2  -5   12.10   14.10
   8  -2  -5   66.59   14.70
   8   2  -5   42.10   15.70
  -8   2   5   68.29   11.60
   8   2  -5   43.00   10.30
  -8   2   5   67.29   35.70
   8   2  -5   51.29   32.50
  -8   2   5   66.09   11.80
   7  -2  -5  733.93   50.79
   7   2  -5  629.04   54.49
   7   2  -5  756.32   45.80
  -7   2   5  808.62   43.30
   7   2  -5  748.73   66.09
  -7   2   5  753.42   44.10
  -7   2   5  632.34   78.99
   6  -2  -5  183.58   23.20
  -6   2   5  130.59   40.90
  -6   2   5  160.88   14.00
   6   2  -5  110.09   30.90
   6   2  -5  104.09   21.80
   6   2  -5  133.59   19.90
  -6   2   5  142.29   12.90
   5  -2  -5  146.59   22.30
  -5   2   5  200.58   14.30
  -5   2   5  216.18   15.30
  -5   2   5  136.29   39.70
   4  -2  -5  280.57   27.90
   4  -2  -5  324.67   20.20
  -4  -2   5  331.27   17.30
  -4   2   5  311.97   20.30
  -4   2   5  332.47   54.49
  -4   2   5  310.57   19.60
   3  -2  -5  223.28   24.70
  -3  -2   5  273.77   20.10
  -3  -2   5  243.88   15.60
   3  -2  -5  263.47   17.20
   3  -2  -5  262.07   18.90
   3  -2  -5  263.47   19.40
  -3   2   5  285.67   22.50
  -3   2   5  299.37   17.20
  -3   2   5  306.57   17.90
   2  -2  -5 1688.63   85.99
  -2  -2   5 1538.65   87.49
   2  -2  -5 1679.53   86.29
   2  -2  -5 1621.54   87.29
   2  -2  -5 1663.13   93.09
  -2   2   5 1486.75   89.19
  -2   2   5 1678.43   85.69
  -2   2   5 1631.44   86.19
   2   2  -5 1600.64   84.89
   2   2  -5 1769.82   84.39
   1  -2  -5  298.37   17.10
   1  -2  -5  310.87   25.00
   1  -2  -5  296.57   19.60
   1  -2  -5  297.77   17.00
  -1  -2   5  276.77   20.50
  -1   2   5  239.88   19.40
  -1   2   5  247.98   16.90
  -1   2   5  252.37   16.80
   1   2  -5  265.57   16.20
   0  -2   5 2284.57  117.29
   0  -2  -5 1942.31  115.09
   0  -2  -5 2227.48  113.79
   0  -2  -5 2193.48  114.09
   0   2  -5 2307.47  113.89
   0   2   5 2169.78  113.79
   0   2   5 2276.57  114.29
   0   2   5 2167.98  116.89
   1  -2   5 1289.07   70.79
  -1  -2  -5 1398.16   67.09
  -1  -2  -5 1126.39   68.69
  -1  -2  -5 1290.07   67.09
   1   2   5 1271.17   67.39
  -1   2  -5 1289.37   67.49
   1   2   5 1219.98   66.89
  -1   2  -5 1242.08   66.79
   1   2   5 1286.07   69.79
   2  -2   5 3507.35  177.08
  -2  -2  -5 3235.28  193.08
  -2  -2  -5 3467.75  173.18
  -2  -2  -5 3230.98  172.38
   2   2   5 3304.27  172.98
  -2   2  -5 3436.06  173.78
  -2   2  -5 3335.97  172.88
   2   2   5 3305.87  174.98
   3  -2   5  685.53   41.10
  -3  -2  -5  663.33   36.40
   3  -2   5  623.14   63.19
  -3  -2  -5  680.53   62.09
  -3  -2  -5  660.13   37.00
  -3   2  -5  652.53   38.10
  -3   2  -5  670.53   37.60
  -3   2  -5  765.72   59.49
   3   2   5  621.24   37.50
   3   2   5  626.94   39.00
   4  -2   5   18.70   28.60
  -4  -2  -5   27.00    5.80
  -4  -2  -5   21.60   24.30
  -4  -2  -5   29.50    5.40
   4  -2   5   30.20    9.30
  -4   2  -5   36.90    7.90
  -4   2  -5   32.80    8.50
  -4   2  -5   33.10   23.00
  -5  -2  -5  110.49   11.70
   5  -2   5  131.19   16.80
  -5  -2  -5  100.89   10.20
   5  -2   5  108.99   18.30
  -5  -2  -5  159.98   32.30
  -5   2  -5  103.89   15.20
  -5   2  -5  162.98   30.70
   5   2   5  103.09   15.50
  -5   2  -5   91.69   30.50
  -5   2  -5  116.09   14.60
   6  -2   5   35.50   13.80
  -6  -2  -5   39.60    7.80
  -6  -2  -5   25.10   26.60
  -6  -2  -5   48.80    7.80
   6  -2   5   23.30   11.90
   6   2   5   33.50   11.90
   6   2   5    5.70   24.50
  -6   2  -5   59.19   29.60
   6   2   5   33.80   26.20
  -6   2  -5   31.20   12.30
  -6   2  -5   41.80   23.20
  -6   2  -5   25.30   10.00
  -7  -2  -5  206.08   19.70
   7  -2   5  268.77   27.50
  -7  -2  -5  223.68   17.80
   7  -2   5  188.98   25.90
   7  -2   5  223.28   28.10
  -7  -2  -5  245.68   47.40
  -7   2  -5  219.08   23.70
  -7   2  -5  202.08   36.00
  -7   2  -5  265.07   44.10
  -7   2  -5  180.18   25.70
   7   2   5  244.08   22.10
   7   2   5  186.98   31.90
  -8  -2  -5  155.18   36.90
   8  -2   5  174.48   22.00
   8   2   5  189.98   18.20
  -8   2  -5  155.18   32.20
   9  -2   5   24.90    9.60
  -9  -2  -5   33.80   25.70
   9   2   5   29.40    7.80
  -9   2  -5   49.80   26.30
  10  -2   5   35.90    7.50
  10  -2   5   33.70   11.20
 -10  -2  -5   31.90   25.10
  10   2   5   41.10    7.20
 -10   2  -5   29.50   30.70
  10  -3  -5    8.80    6.80
 -10   3   5    7.60   22.70
  10   3  -5    3.70   10.80
  10   3  -5    4.50    7.00
   9  -3  -5   37.00   10.10
   9   3  -5   28.70   23.00
   9   3  -5   40.60    9.00
   9   3  -5   10.30   12.30
  -9   3   5   50.09   29.70
   8  -3  -5  354.16   30.70
   8   3  -5  335.57   25.40
  -8   3   5  326.17   61.39
   8   3  -5  251.77   42.90
   7  -3  -5  101.29   24.20
  -7   3   5  123.19   16.30
  -7   3   5   79.99   41.30
   7   3  -5   60.09   24.10
  -7   3   5  101.39   16.10
   7   3  -5   74.29   12.30
   6  -3  -5  506.35   47.00
   6  -3  -5  553.44   58.59
   6   3  -5  604.14   55.09
  -6   3   5  541.45   36.20
   6   3  -5  581.84   36.60
  -6   3   5  601.14   36.30
  -6   3   5  475.85   74.99
   5  -3  -5   94.59   31.60
   5  -3  -5   71.59   20.80
   5   3  -5   91.49   24.40
  -5   3   5   77.69   39.20
   5   3  -5  100.29   15.50
  -5   3   5   84.49   11.60
  -5   3   5   89.99   12.40
  -5   3   5   53.49   45.40
   4  -3  -5  412.36   28.20
   4  -3  -5  370.96   39.40
   4  -3  -5  384.26   59.89
  -4   3   5  470.55   28.60
   4   3  -5  484.35   31.30
  -4   3   5  438.36   70.19
  -4   3   5  447.16   28.50
   4   3  -5  463.45   49.40
   3  -3  -5  221.98   17.20
   3  -3  -5  206.68   28.90
  -3   3   5  252.47   18.30
  -3   3   5  214.98   49.10
  -3   3   5  228.18   17.90
   2  -3  -5  464.45   26.70
   2  -3  -5  424.26   27.70
   2  -3  -5  365.96   30.50
   2  -3  -5  374.96   38.50
  -2  -3   5  412.76   35.10
  -2   3   5  456.85   27.20
  -2   3   5  298.47   59.79
  -2   3   5  457.25   27.40
   2   3  -5  455.85   25.50
   1  -3  -5  188.98   14.30
   1  -3  -5  166.38   27.70
  -1  -3   5  139.69   23.80
  -1  -3   5   86.39   45.80
   1  -3  -5  199.98   15.20
  -1   3   5  212.58   15.60
  -1   3   5  186.98   16.90
   1   3  -5  221.08   19.90
   0  -3  -5  349.17   22.10
   0  -3  -5  362.26   36.50
   0  -3  -5  338.97   22.20
   0  -3   5  371.86   30.40
   0   3  -5  389.46   23.70
   0   3   5  318.07   22.80
  -1  -3  -5  755.02   42.00
  -1  -3  -5  761.42   42.00
   1  -3   5  742.63   49.10
   1   3   5  726.23   42.80
  -1   3  -5  745.13   42.90
  -2  -3  -5   45.90   35.60
  -2  -3  -5   49.99    7.50
  -2  -3  -5   45.80    6.90
   2  -3   5   13.90   33.70
   2  -3   5   47.00   12.80
  -2   3  -5   17.90   29.40
  -2   3  -5   39.40    8.70
   3  -3   5  252.47   36.00
  -3  -3  -5  221.98   16.60
  -3  -3  -5  237.68   16.00
  -3  -3  -5  219.28   46.80
   3  -3   5  188.28   45.10
   3  -3   5  253.97   24.80
  -3   3  -5  246.38   20.20
   3   3   5  177.98   23.10
  -3   3  -5  174.08   40.00
   4  -3   5   66.49   36.10
  -4  -3  -5   75.19   10.00
  -4  -3  -5   87.59   11.00
  -4  -3  -5   99.09   39.90
   4  -3   5  120.99   18.30
   4  -3   5   98.39   20.80
  -4   3  -5   68.09   12.00
   4   3   5   36.30   27.30
   4   3   5   60.49   12.50
  -4   3  -5   48.80   22.90
  -5  -3  -5   33.80   34.40
   5  -3   5   71.89   16.80
   5  -3   5   66.39   16.10
  -5  -3  -5   55.49    8.70
  -5  -3  -5   56.29    9.50
   5   3   5   27.30   25.20
  -5   3  -5   79.19   43.90
   5   3   5   50.59   21.70
   5   3   5   33.50   10.80
  -5   3  -5   28.70   22.60
  -5   3  -5   62.69   14.50
   6  -3   5  868.51   53.59
   6  -3   5  882.01   54.99
  -6  -3  -5  853.91   47.50
  -6  -3  -5  828.22   82.99
  -6  -3  -5  741.23   47.80
  -6   3  -5  909.81   83.89
   6   3   5  817.52   50.19
  -6   3  -5  844.02   53.19
   6   3   5  846.32   62.69
  -6   3  -5  774.12   66.39
   7  -3   5  135.79   22.70
   7  -3   5  161.88   21.60
  -7  -3  -5  167.98   40.70
  -7   3  -5  139.89   45.20
   7   3   5  218.18   35.60
  -7   3  -5  116.39   24.30
   7   3   5  168.58   17.40
   8  -3   5   69.59   12.80
  -8  -3  -5   66.39   34.60
   8   3   5   72.29   22.50
   8   3   5   58.09    9.70
  -8   3  -5   47.60   20.80
   9  -3   5    8.30    7.40
  -9  -3  -5  -10.40   28.20
   9   3   5   10.70    5.80
   9  -4  -5  184.28   17.10
   9   4  -5  146.49   15.20
   8  -4  -5  222.98   22.90
   8   4  -5  208.18   32.90
  -8   4   5  175.68   40.40
   8   4  -5  207.18   19.00
   7  -4  -5  253.67   30.30
   7   4  -5  302.87   35.90
   7   4  -5  291.67   23.50
  -7   4   5  232.18   48.50
   6  -4  -5   60.79   31.90
   6  -4  -5  117.99   25.70
  -6   4   5   33.80   32.20
  -6   4   5   62.49   15.60
   6   4  -5   72.79   18.90
  -6   4   5   93.59   46.40
   5  -4  -5   31.30   25.30
   5  -4  -5   34.80   28.30
   5   4  -5   57.09   11.00
   5   4  -5   56.09   23.10
  -5   4   5   -0.50   29.40
  -5   4   5  109.89   54.29
  -5   4   5   35.90   13.20
   4  -4  -5   35.00   28.20
  -4  -4   5  -18.50   57.89
   4  -4  -5   52.49   28.50
   4  -4  -5  -48.40   66.59
  -4   4   5   17.70   29.40
  -4   4   5   25.90   10.90
   4   4  -5   27.90    9.30
   4   4  -5   54.39   22.90
   3  -4  -5  171.98   35.50
   3  -4  -5  186.58   38.00
   3  -4  -5   85.49   51.39
  -3  -4   5   73.09   51.59
   3  -4  -5  163.48   18.10
   3   4  -5  218.28   32.50
  -3   4   5  151.48   20.60
   3   4  -5  197.98   23.30
  -2  -4   5   80.99   47.90
   2  -4  -5  132.49   15.20
   2  -4  -5  104.59   28.00
   2  -4  -5  126.49   37.20
   2   4  -5  124.59   13.10
   2   4  -5  129.69   28.30
   2   4  -5  174.58   30.20
  -2   4   5  132.29   19.50
   2   4  -5  142.69   19.00
   1  -4  -5  863.61   85.99
  -1  -4   5 1169.28   75.49
   1  -4  -5 1137.29   60.29
   1  -4  -5 1097.29   80.49
   1  -4  -5 1128.99   61.99
  -1  -4   5  965.40   87.49
   1   4  -5 1090.89   62.39
  -1   4   5 1101.69   78.09
   1   4  -5 1064.19   76.49
  -1   4   5 1034.50   61.59
   1   4  -5  944.61   69.29
   0  -4  -5   94.89   12.00
   0  -4   5   26.60   38.50
   0  -4   5   59.59   30.20
   0  -4   5   79.59   21.60
   0  -4  -5   -5.30   41.60
   0  -4  -5   94.49   13.00
   0  -4  -5   49.60   37.80
   0  -4  -5   87.49   30.40
   0   4   5   80.29   25.80
   0   4  -5   59.89   10.60
   0   4  -5   40.90   19.60
   0   4  -5   91.09   30.60
  -1  -4  -5  372.96   25.70
   1  -4   5  405.86   48.20
  -1  -4  -5  350.56   24.20
  -1  -4  -5  347.17   52.89
   1  -4   5  399.56   40.00
  -1  -4  -5  355.16   54.29
   1   4   5  271.47   31.10
   1   4   5  400.46   45.40
  -1   4  -5  281.17   39.20
   2  -4   5   23.40   38.10
  -2  -4  -5   80.29   11.80
  -2  -4  -5   92.79   41.40
  -2  -4  -5  122.99   38.70
  -2  -4  -5   91.19   12.20
   2  -4   5   85.49   21.00
  -2  -4  -5   81.89   43.60
   2  -4   5  147.29   26.40
  -2   4  -5   64.19   20.30
   2   4   5  136.59   26.00
   2   4   5   35.90   23.60
   2   4   5   75.79   13.60
  -3  -4  -5   18.50   47.90
   3  -4   5   -1.20   17.20
  -3  -4  -5   22.70    9.20
  -3  -4  -5  -13.20   41.90
   3  -4   5   14.20   35.80
   3  -4   5   22.70   17.80
  -3  -4  -5   -1.80    7.60
  -3  -4  -5   32.20   37.20
   3   4   5  -20.70   18.80
  -3   4  -5   -3.30   16.70
   3   4   5   22.20   20.80
   3   4   5    5.70    9.70
   4  -4   5  264.27   30.20
   4  -4   5  275.57   34.20
  -4  -4  -5  229.98   20.60
  -4  -4  -5  188.28   19.40
   4  -4   5  230.48   44.90
  -4  -4  -5  154.38   49.20
  -4   4  -5  204.48   35.40
   4   4   5  203.58   21.70
   4   4   5  251.77   36.00
   5  -4   5   18.30   12.80
  -5  -4  -5   16.30   36.50
  -5  -4  -5   37.00   43.70
  -5   4  -5   20.00   17.60
   5   4   5   19.80    8.30
   5   4   5   -7.00   15.30
  -6  -4  -5  101.99   41.10
  -6  -4  -5  106.59   49.30
  -6   4  -5  163.68   29.10
   6   4   5   91.59   18.50
   6   4   5  106.59   15.20
  -7  -4  -5   77.09   35.50
   7  -4   5   71.89   13.50
   7  -4   5  122.29   16.50
   7   4   5   87.89   12.50
   7   4   5   77.59   17.50
  -7   4  -5  105.29   19.70
  -8  -4  -5    8.80   30.30
   8  -4   5    5.80    7.20
   8   4   5   -5.50   15.10
  -8   4  -5    9.40   12.10
   8   4   5    6.90    5.20
   8  -5  -5  182.08   16.20
   8   5  -5  150.08   20.20
   8   5  -5  186.78   21.70
  -8   5   5  178.38   38.40
   7  -5  -5   36.60   10.10
   7   5  -5   24.30   14.10
  -7   5   5   31.50   23.40
   7   5  -5   26.30   13.40
  -6  -5   5   10.60   68.19
   6  -5  -5   34.80   16.90
   6   5  -5   22.60   13.30
  -6   5   5    8.40   21.30
   6   5  -5   23.90   14.10
  -5  -5   5  -24.00   58.49
   5  -5  -5   59.19   20.40
  -5   5   5    7.10   20.40
   5   5  -5   49.70   17.00
   5   5  -5   34.80   16.60
   4  -5  -5   -4.20   20.10
  -4  -5   5   72.69   50.79
   4   5  -5    1.40   14.60
  -4   5   5   -2.40   19.50
   4   5  -5  -10.40   14.80
   3  -5  -5   27.40   22.60
  -3  -5   5    5.60   45.00
   3  -5  -5   50.39   55.99
   3   5  -5   48.70   20.90
   3   5  -5   58.49   20.20
  -3   5   5    8.20   19.50
   2  -5  -5   55.39   49.00
  -2  -5   5  100.69   31.10
   2  -5  -5   85.29   28.90
  -2  -5   5   11.20   41.90
   2   5  -5  100.19   24.10
   2   5  -5  117.19   17.50
   1  -5  -5  495.75   35.80
  -1  -5   5  468.15   51.09
   1  -5  -5  382.76   56.49
   1   5  -5  542.55   39.00
   1   5  -5  406.06   51.09
   1   5  -5  517.35   33.70
  -1   5   5  497.55   52.29
   0  -5  -5  295.57   45.70
   0  -5  -5  310.77   33.70
   0  -5   5  266.57   40.40
   0   5  -5  332.97   38.60
   0   5  -5  314.27   32.70
   0   5   5  252.97   40.90
   1  -5   5  -11.90   37.20
   1  -5   5    6.80   18.00
  -1  -5  -5   17.70   30.90
  -1  -5  -5   37.10   41.00
   1   5   5    7.70   17.80
  -1   5  -5    9.50   13.40
   1   5   5   -5.00   18.90
   1   5   5   17.60   11.20
   2  -5   5   14.20   15.40
  -2  -5  -5  -10.00   41.80
   2  -5   5   31.10   36.60
  -2  -5  -5   46.70   31.10
   2   5   5   25.50   10.40
  -2   5  -5    9.80   12.60
   2   5   5   16.60   17.10
   2   5   5   10.40   15.40
   3  -5   5   49.90   35.80
  -3  -5  -5   13.40   40.10
  -3  -5  -5   61.89   33.60
   3  -5   5   47.40   14.70
   3   5   5   35.60    9.80
   3   5   5   66.99   19.60
  -3   5  -5   27.90   13.50
   3   5   5   14.70   17.30
  -4  -5  -5   21.30   33.60
   4  -5   5   28.30   37.80
   4  -5   5   74.09   14.10
  -4  -5  -5  -18.80   40.40
   4   5   5   62.99   10.10
  -4   5  -5   50.99   14.70
   4   5   5   81.29   19.10
   5  -5   5  179.18   18.80
   5   5   5  132.49   15.80
  -5   5  -5  173.08   22.70
   5   5   5  163.38   24.90
   6  -5   5    8.10    7.30
  -6  -5  -5   51.19   38.70
  -6   5  -5    5.10    9.10
   6   5   5   14.50    6.50
   6   5   5   12.80   12.50
   5  -6  -5  110.69   18.30
   5   6  -5  109.29   16.30
  -4  -6   5   34.30   39.30
   4  -6  -5    9.40   12.60
   4   6  -5   15.80   12.50
  -4   6   5   11.50   12.90
   3  -6  -5   48.80   16.00
  -3  -6   5   15.90   35.10
   3   6  -5   51.79   16.30
   2  -6  -5   14.50   16.20
  -2  -6   5   21.10   17.80
  -2  -6   5   37.10   35.00
   2  -6  -5   48.60   57.69
   2   6  -5   40.70   18.10
  -2   6   5   -1.90   12.40
  -1  -6   5   40.90   15.20
  -1  -6   5   27.50   33.70
   1  -6  -5   -8.30   17.10
   1  -6  -5   24.60   42.90
   1   6  -5   50.69   23.00
  -1   6   5   12.10   13.40
   0  -6  -5   46.40   19.90
   0  -6   5   44.10   33.00
   0  -6   5   41.30   13.80
   0  -6  -5   15.10   39.50
   0   6   5   54.99   24.90
  -1  -6  -5   -9.40   19.30
   1  -6   5   22.20   31.80
   1  -6   5   16.30   10.90
  -1  -6  -5   -3.00   36.80
  -1   6  -5   12.90    9.10
   1   6   5    2.90   13.00
   1   6   5   -0.30   17.70
  -2  -6  -5    3.20   19.40
   2  -6   5   27.00    9.90
  -2  -6  -5   17.20   34.20
   2  -6   5   42.60   31.10
  -2   6  -5   16.70    8.70
   2   6   5    5.50   14.50
  -3  -6  -5  -24.20   34.00
  -3  -6  -5    9.50   20.00
   3  -6   5   -2.10    7.50
   3   6   5    6.80   12.10
  -3   6  -5    6.30    7.50
 -12   0   6   24.60   20.80
  11   0  -6  116.79   19.50
 -11   0   6   78.29   30.80
 -10   0   6   45.40   38.20
  -9   0   6  322.07   22.20
  -9   0   6  223.48   53.69
   9   0  -6  392.66   32.50
  -8   0   6  179.78   13.60
   8   0  -6  187.28   23.40
  -8   0   6  169.08   15.20
  -8   0   6  127.99   47.90
  -7   0   6  131.89   46.50
  -7   0   6  106.59   10.30
  -7   0   6  114.59    9.50
  -6   0   6  698.33   37.10
  -6   0   6  657.73   36.60
  -5   0   6   28.30    4.10
  -5   0   6   18.00    3.70
  -5   0   6    6.50    9.30
  -4   0   6 1294.07   65.39
   4   0  -6 1278.97   65.79
  -4   0   6 1270.97   65.59
  -4   0   6 1179.18   67.49
   3   0  -6 1010.30   60.69
  -3   0   6 1112.39   60.49
  -3   0   6 1195.68   59.69
   3   0  -6 1263.27   59.99
   3   0  -6 1118.29   59.09
   2   0  -6  276.97   15.50
   2   0  -6  266.67   15.80
  -2   0   6  271.47   16.40
   1   0  -6 1446.46   75.29
   1   0  -6 1361.06   75.59
  -1   0   6 1525.95   76.39
   1   0  -6 1506.45   75.99
   0   0  -6   81.59    6.80
   0   0   6   82.79    7.00
   0   0  -6   80.09    6.40
   0   0  -6   77.99    6.60
   1   0   6  377.06   22.40
  -1   0  -6  383.16   21.90
  -1   0  -6  339.07   22.10
  -1   0  -6  427.06   21.70
  -2   0  -6  770.42   45.00
  -2   0  -6  791.62   44.10
  -2   0  -6  858.31   44.70
   2   0   6  862.81   45.10
   3   0   6  272.67   17.50
  -3   0  -6  274.07   17.40
  -3   0  -6  265.77   39.60
  -3   0  -6  226.48   18.50
  -3   0  -6  279.47   16.90
  -4   0  -6  355.06   22.50
  -4   0  -6  377.06   41.60
   4   0   6  377.86   23.30
  -4   0  -6  361.16   23.10
  -5   0  -6  867.91   67.19
  -5   0  -6  879.81   50.59
  -5   0  -6  891.81   49.80
   5   0   6  920.11   50.29
  -6   0  -6  587.34   33.90
   6   0   6  535.45   34.60
  -6   0  -6  557.84   34.30
   6   0   6  473.05   48.80
  -6   0  -6  551.34   53.59
  -7   0  -6   15.30    8.60
  -7   0  -6   12.90   10.30
   7   0   6    6.20   15.80
  -7   0  -6  -28.20   19.40
  -8   0  -6  337.37   46.70
   8   0   6  336.77   36.40
   8   0   6  380.56   28.60
  -9   0  -6   10.20   20.80
   9   0   6    1.10    6.40
   9   0   6   25.50   19.70
 -10   0  -6   59.49   25.50
  10   0   6  100.09   12.90
  12  -1  -6   26.40    9.40
  12   1  -6   20.10   10.00
 -12   1   6   35.50   19.50
  11  -1  -6    1.50    8.40
 -11  -1   6    4.70   34.00
 -11   1   6   29.70   25.60
  11   1  -6    7.10   11.10
 -10  -1   6   72.89   50.69
  10  -1  -6  169.38   20.90
 -10   1   6  143.49   40.50
  10   1  -6  161.88   25.70
   9  -1  -6  377.06   30.10
  -9  -1   6  304.67   20.00
  -9   1   6  321.17   64.29
  -9   1   6  320.97   26.10
  -9   1   6  339.17   24.40
   9   1  -6  355.96   36.20
   9   1  -6  355.26   29.30
  -8  -1   6  643.04   35.00
  -8   1   6  629.94   38.70
   8   1  -6  708.13   50.79
  -8   1   6  654.83   38.00
  -8   1   6  562.74   74.89
   8   1  -6  662.33   43.40
  -7  -1   6   37.20    5.20
   7  -1  -6   26.20   12.70
  -7   1   6   48.70   34.60
  -7   1   6   27.30    6.50
   7   1  -6   51.89   16.10
  -7   1   6   31.80    6.10
  -6  -1   6  743.53   40.20
  -6  -1   6  706.03   40.70
  -6   1   6  785.22   74.19
  -6   1   6  814.82   43.20
  -6   1   6  811.02   42.40
  -5  -1   6 1041.00   57.59
   5  -1  -6 1118.39   61.89
  -5  -1   6 1098.19   57.79
  -5   1   6 1170.78   59.59
  -5   1   6 1156.28   84.79
  -5   1   6 1156.68   60.09
  -4  -1   6 1285.67   63.69
   4  -1  -6 1250.97   65.19
   4  -1  -6 1127.09   68.09
   4  -1  -6 1198.28   63.89
  -4  -1   6 1135.09   62.49
  -4  -1   6 1243.48   62.69
  -4   1   6 1249.28   64.39
  -4   1   6 1166.28   67.79
  -4   1   6 1243.78   63.99
   3  -1  -6 3522.85  171.28
  -3  -1   6 3140.19  169.08
   3  -1  -6 3235.38  170.28
   3  -1  -6 3139.19  174.78
  -3  -1   6 3356.36  169.68
   3  -1  -6 3396.86  170.08
   3   1  -6 3005.70  168.78
  -3   1   6 3506.85  170.18
  -3   1   6 3460.05  170.58
  -3   1   6 3373.76  173.08
   2  -1  -6  678.73   34.90
   2  -1  -6  624.74   33.70
   2  -1  -6  611.54   33.70
  -2  -1   6  638.14   34.00
  -2   1   6  548.05   33.40
  -2   1   6  615.04   34.00
   2   1  -6  604.74   32.80
  -2   1   6  647.44   35.90
  -1  -1   6 2315.47  114.79
   1  -1  -6 2274.77  113.79
   1  -1  -6 2155.08  114.69
   1  -1  -6 2241.98  113.99
   1   1  -6 2238.18  113.69
  -1   1   6 2299.77  115.69
  -1   1   6 1990.00  114.09
   1   1  -6 2143.39  113.39
   0  -1  -6 2733.43  137.59
   0  -1  -6 2445.26  137.89
   0  -1   6 2751.82  138.59
   0  -1  -6 2573.54  136.99
   0   1  -6 2672.93  136.89
   0   1  -6 2746.73  137.39
   0   1  -6 2646.14  137.39
   0   1   6 2771.12  138.79
  -1  -1  -6  235.28   17.00
  -1  -1  -6  284.27   15.30
   1  -1   6  277.57   17.10
  -1  -1  -6  274.67   15.80
  -1   1  -6  238.68   15.70
   1   1   6  244.38   16.60
  -1   1  -6  221.48   15.30
  -1   1  -6  234.28   15.70
  -2  -1  -6  287.97   21.30
   2  -1   6  320.87   20.50
  -2  -1  -6  312.97   19.10
  -2  -1  -6  311.27   18.70
  -2   1  -6  326.07   19.80
   2   1   6  313.27   20.10
  -2   1  -6  338.17   19.30
  -3  -1  -6   41.40    7.00
   3  -1   6   52.79    8.30
  -3  -1  -6   58.59    6.80
  -3  -1  -6   72.29   25.50
  -3   1  -6   75.79    8.60
  -3   1  -6   37.00   22.00
   3   1   6   69.09    9.30
  -3   1  -6   70.99    8.00
   4  -1   6  626.54   36.60
  -4  -1  -6  613.04   34.60
  -4  -1  -6  657.43   54.89
  -4  -1  -6  615.44   35.10
  -4   1  -6  618.74   53.09
  -4   1  -6  628.84   35.20
   4   1   6  596.14   35.90
  -4   1  -6  622.94   36.10
  -4   1  -6  517.05   37.20
  -5  -1  -6 1765.22   94.69
  -5  -1  -6 1694.53  112.09
  -5  -1  -6 1824.62   94.29
   5  -1   6 1637.94   95.29
   5  -1   6 1722.33   99.19
   5   1   6 1834.12   98.09
  -5   1  -6 1944.01  113.19
  -5   1  -6 1847.62   94.99
  -5   1  -6 1817.82   95.99
   5   1   6 1698.93   94.89
   6  -1   6  173.98   28.30
   6  -1   6  169.28   28.50
  -6  -1  -6  174.08   16.50
  -6  -1  -6  220.28   16.60
  -6  -1  -6  232.58   40.40
   6  -1   6  178.88   19.10
  -6   1  -6  198.68   37.60
  -6   1  -6  201.58   18.60
   6   1   6  195.68   23.20
  -6   1  -6  198.78   18.40
   7  -1   6  164.98   25.40
  -7  -1  -6  160.88   17.90
   7  -1   6  156.28   24.70
  -7  -1  -6  172.08   17.70
  -7  -1  -6  188.08   36.20
  -7   1  -6  228.38   21.50
  -7   1  -6  220.68   22.10
   7   1   6  243.68   22.50
  -7   1  -6  247.38   40.40
  -8  -1  -6   51.29   24.90
   8  -1   6   54.69   13.80
   8   1   6    8.80   34.90
  -8   1  -6   39.80   24.10
   8   1   6   51.99   11.40
   9  -1   6   59.09   10.60
   9  -1   6   47.40   15.40
  -9  -1  -6   48.80   25.50
   9   1   6   87.19   13.40
  -9   1  -6   40.20   22.80
 -10  -1  -6    4.80   22.60
  10  -1   6    7.60    7.10
  10   1   6   13.30    5.40
 -10   1  -6   49.10   24.30
  11  -2  -6   -1.10    7.40
 -11   2   6   13.80   21.30
  11   2  -6   -1.30    9.70
  10  -2  -6   76.39   15.20
  10   2  -6   87.79   11.30
  10   2  -6   43.90   15.80
 -10   2   6   48.30   31.40
   9  -2  -6  166.18   20.40
  -9   2   6   92.49   37.70
   9   2  -6  126.89   18.60
   8  -2  -6  402.76   34.00
  -8   2   6  376.16   28.70
   8   2  -6  409.86   54.39
  -8   2   6  383.86   27.30
   8   2  -6  381.56   29.20
   7  -2  -6  497.65   39.20
  -7   2   6  360.46   65.39
  -7   2   6  484.85   30.60
   7   2  -6  491.25   33.80
   7   2  -6  493.25   57.19
  -7   2   6  493.25   31.70
   6  -2  -6  305.77   29.20
   6   2  -6  308.87   26.20
   6   2  -6  277.57   37.60
  -6   2   6  281.77   20.30
  -6   2   6  302.87   21.20
   5  -2  -6  597.14   45.80
  -5  -2   6  684.63   34.80
  -5   2   6  696.33   38.30
  -5   2   6  694.83   39.10
  -5   2   6  574.84   71.09
   4  -2  -6  547.95   32.30
  -4  -2   6  560.54   30.00
   4  -2  -6  506.55   40.90
   4  -2  -6  567.04   34.20
  -4   2   6  569.44   32.10
  -4   2   6  594.24   32.80
  -4   2   6  519.95   63.99
   3  -2  -6 1231.48   74.29
   3  -2  -6 1299.17   66.19
   3  -2  -6 1270.77   67.09
  -3  -2   6 1203.08   66.29
   3  -2  -6 1249.38   67.69
  -3   2   6 1100.89   91.79
  -3   2   6 1257.57   65.89
  -3   2   6 1130.39   69.99
  -3   2   6 1302.37   66.59
   2  -2  -6  278.87   17.90
   2  -2  -6  285.37   27.10
   2  -2  -6  265.37   19.80
   2  -2  -6  264.67   18.50
  -2  -2   6  285.87   20.80
  -2   2   6  282.27   18.30
  -2   2   6  269.47   21.80
   2   2  -6  318.77   16.50
  -2   2   6  310.87   18.20
   1  -2  -6  263.47   19.70
   1  -2  -6  290.27   17.90
  -1  -2   6  283.07   20.70
   1  -2  -6  303.57   18.10
   1   2  -6  292.57   17.30
  -1   2   6  291.37   18.30
  -1   2   6  269.87   17.70
  -1   2   6  272.87   20.90
   0  -2   6 3685.33  174.88
   0  -2  -6 3351.36  171.38
   0  -2  -6 3256.67  171.58
   0  -2  -6 2918.31  172.68
   0   2   6 3423.26  171.98
   0   2   6 3250.57  171.38
   0   2  -6 3378.66  171.28
   0   2   6 3360.36  174.88
  -1  -2  -6   10.50    3.80
  -1  -2  -6    8.30    9.70
  -1  -2  -6   12.40    4.30
   1  -2   6   10.50   32.70
   1  -2   6   10.60    6.90
  -1  -2  -6  -41.50   33.80
  -1   2  -6   10.00    5.10
   1   2   6   18.60    5.30
   1   2   6   -3.70    5.70
   1   2   6   14.10    6.50
  -1   2  -6   27.00    7.30
   2  -2   6  257.97   49.90
   2  -2   6  291.27   22.40
  -2  -2  -6  324.97   54.19
  -2  -2  -6  285.37   18.10
  -2  -2  -6  296.07   18.90
  -2   2  -6  293.07   19.80
  -2   2  -6  336.47   20.50
   2   2   6  298.37   22.30
   2   2   6  277.07   19.60
   3  -2   6   16.30    7.60
  -3  -2  -6   14.50    4.50
  -3  -2  -6   15.70    5.00
   3  -2   6   36.50   27.50
  -3  -2  -6   27.50   26.70
   3   2   6   16.20    7.90
  -3   2  -6   23.00    8.20
   3   2   6   19.60    8.70
  -3   2  -6   -9.90   28.90
  -3   2  -6   26.70    7.00
  -4  -2  -6   87.59    9.10
  -4  -2  -6   71.09    9.90
  -4  -2  -6   49.50   29.00
   4  -2   6   75.99   17.30
   4  -2   6   72.69   12.60
   4  -2   6   60.09   27.80
  -4   2  -6   62.69   27.30
  -4   2  -6   56.89   27.80
   4   2   6   71.19   12.60
  -4   2  -6   97.89   12.70
   4   2   6   75.09   14.60
  -4   2  -6   99.89   13.90
  -5  -2  -6   21.70    6.50
  -5  -2  -6   40.50    8.10
   5  -2   6    4.00    9.60
   5  -2   6   22.50   12.70
  -5  -2  -6   18.50   26.60
   5   2   6   14.00   10.70
  -5   2  -6   -0.70   23.40
  -5   2  -6   16.00    9.00
  -5   2  -6    7.80   10.70
  -5   2  -6    5.90   24.30
   6  -2   6  374.36   30.30
  -6  -2  -6  414.96   54.19
   6  -2   6  379.56   29.20
  -6  -2  -6  388.76   23.70
  -6  -2  -6  315.27   24.20
   6  -2   6  291.47   34.40
   6   2   6  348.17   29.20
  -6   2  -6  274.57   46.00
  -6   2  -6  387.36   49.99
  -6   2  -6  314.37   29.40
  -6   2  -6  351.86   28.50
   6   2   6  306.07   47.30
  -7  -2  -6   46.00   28.60
   7  -2   6   11.30   17.10
   7  -2   6   10.60   12.20
   7  -2   6   33.00   14.90
  -7  -2  -6   14.00    8.70
  -7  -2  -6   15.20   10.40
  -7   2  -6   -3.90   22.30
  -7   2  -6   10.80   12.10
  -7   2  -6   13.20   25.50
   7   2   6    8.00    9.00
   7   2   6   -9.80   25.30
  -7   2  -6   16.30   23.60
  -8  -2  -6   53.29   28.70
   8  -2   6   18.20   10.00
   8   2   6   19.60    7.60
  -8   2  -6   47.60   27.80
   9  -2   6   54.39   12.70
   9  -2   6   59.59   10.10
  -9  -2  -6   83.29   30.40
  -9   2  -6   60.29   31.70
   9   2   6   76.59   12.00
  10  -3  -6    0.30    6.40
 -10   3   6  -23.10   21.80
  10   3  -6    3.90   10.90
  10   3  -6  -11.80    7.30
   9  -3  -6   14.20    8.70
   9   3  -6    9.30   21.40
  -9   3   6   17.70   26.80
   9   3  -6    4.10    7.90
   9   3  -6   -5.10   11.50
   8  -3  -6  217.98   24.70
   8   3  -6  185.78   19.80
   8   3  -6  185.88   30.10
  -8   3   6  159.48   41.90
   7  -3  -6   12.50   24.90
  -7   3   6    6.60   32.90
   7   3  -6   12.40   15.20
   7   3  -6   28.60    8.90
   7   3  -6   33.30   21.40
  -7   3   6   13.80   10.60
  -7   3   6   17.60   13.30
   6  -3  -6    3.20   20.40
   6  -3  -6   -4.10   30.40
   6   3  -6   -1.40   21.10
   6   3  -6   15.70   16.60
  -6   3   6  -29.60   36.00
   6   3  -6    2.80    8.30
  -6   3   6   -7.00   50.99
  -6   3   6   11.60   11.10
  -6   3   6   18.00    9.30
   5  -3  -6  329.57   43.60
   5  -3  -6  261.27   37.50
  -5   3   6  340.17   24.10
   5   3  -6  368.56   42.00
   5   3  -6  317.17   25.50
  -5   3   6  306.97   23.50
  -5   3   6  274.37   53.39
   4  -3  -6   72.29   35.30
   4  -3  -6   96.69   22.20
   4  -3  -6  116.39   13.70
  -4   3   6  108.49   44.50
  -4   3   6  105.39   14.20
  -4   3   6   94.19   13.40
   4   3  -6   78.89   24.40
   4   3  -6  114.39   17.90
  -4   3   6    4.90   45.00
   3  -3  -6  109.79   11.90
   3  -3  -6   96.49   52.49
   3  -3  -6  103.49   37.80
   3  -3  -6   63.49   20.00
  -3   3   6   94.99   46.10
  -3   3   6  110.19   13.80
  -3   3   6  111.49   12.20
   3   3  -6  137.19   29.30
   2  -3  -6  414.76   25.90
   2  -3  -6  368.06   32.30
  -2  -3   6  410.86   34.10
   2  -3  -6  419.76   27.70
   2  -3  -6  383.76   39.40
   2   3  -6  413.56   25.10
   2   3  -6  442.26   23.30
  -2   3   6  448.26   65.79
  -2   3   6  396.66   27.00
  -2   3   6  409.06   26.60
   1  -3  -6   96.19   44.90
  -1  -3   6  108.69   16.90
   1  -3  -6   64.89   16.40
   1  -3  -6  110.59   10.40
  -1  -3   6   61.69   41.80
   1  -3  -6   92.39   11.60
   1  -3  -6  132.39   23.10
  -1   3   6   77.09   12.60
  -1   3   6   90.69   11.90
   0  -3   6   96.09   15.60
   0  -3  -6  117.09   22.70
   0  -3  -6   19.40   38.30
   0  -3   6   39.90   37.00
   0  -3  -6  102.49   10.90
   0  -3  -6  104.19   10.70
   0   3   6  102.79   12.70
  -1  -3  -6   42.80   36.40
  -1  -3  -6   85.19   10.10
  -1  -3  -6   87.99   10.00
   1  -3   6   96.69   15.60
   1  -3   6   45.40   37.10
  -1   3  -6   86.19   12.10
   1   3   6   88.19   14.20
   2  -3   6   42.60   34.50
   2  -3   6   10.90   10.90
  -2  -3  -6   20.30    6.00
   2  -3   6   19.40   19.90
  -2  -3  -6   19.60    5.70
  -2  -3  -6   49.40   36.90
  -2   3  -6   19.50   17.90
  -2   3  -6   31.40   10.40
  -3  -3  -6   74.19   36.60
   3  -3   6   80.19   36.70
   3  -3   6   99.19   22.10
  -3  -3  -6   81.79   11.20
   3  -3   6  113.19   17.70
  -3  -3  -6   92.79   10.80
   3   3   6   96.79   13.90
  -3   3  -6   82.79   22.80
  -3   3  -6  138.99   17.10
   4  -3   6   10.40   32.20
  -4  -3  -6   21.10   35.10
  -4  -3  -6   57.09    9.10
   4  -3   6   52.19   15.70
  -4  -3  -6   52.79    8.90
   4  -3   6   50.89   14.30
  -4   3  -6   35.20   23.40
   4   3   6   47.20   12.20
  -4   3  -6   63.09   13.30
  -5  -3  -6   85.99   37.70
   5  -3   6   71.99   17.00
   5  -3   6   49.99   14.50
  -5  -3  -6   61.09   10.00
  -5  -3  -6   36.90    9.50
  -5   3  -6   63.79   21.20
  -5   3  -6   44.60   14.00
   5   3   6   37.80   10.40
   5   3   6   53.39   21.30
  -6  -3  -6  410.86   29.30
  -6  -3  -6  404.46   32.80
   6  -3   6  437.26   40.20
   6  -3   6  461.25   33.40
  -6  -3  -6  384.76   65.19
  -6   3  -6  539.65   44.30
  -6   3  -6  408.26   45.00
   6   3   6  422.26   30.50
   6   3   6  472.35   44.90
   7  -3   6   20.00   11.40
  -7  -3  -6   -1.80   30.80
   7  -3   6   23.80   11.60
  -7   3  -6   17.70   17.80
   7   3   6   13.80   19.50
   7   3   6   16.00    7.40
   8  -3   6  168.48   19.00
  -8  -3  -6   95.09   34.30
  -8  -3  -6  124.79   43.40
   8   3   6  111.29   25.20
   8   3   6  178.38   15.70
  -8   3  -6  208.48   32.40
   9  -3   6   56.99   10.90
  -9  -3  -6   13.50   27.80
   9  -3   6   51.49    8.50
   9   3   6   53.39    7.30
   9  -4  -6   32.20    8.50
   9   4  -6   34.10   15.60
  -9   4   6   48.80   50.99
   9   4  -6   44.50   10.00
   9   4  -6   10.00   10.90
   8  -4  -6   47.20   11.20
  -8   4   6   73.49   39.10
   8   4  -6   69.79   10.50
  -8   4   6   63.39   40.10
   8   4  -6   37.90   17.20
  -7   4   6  126.99   44.30
   7   4  -6  115.99   23.50
  -7   4   6   65.49   35.30
   7   4  -6  149.69   17.10
   6  -4  -6   18.00   24.10
  -6   4   6   -5.10   46.50
   6   4  -6   20.80    9.00
   6   4  -6    7.20   13.80
   6   4  -6   -3.80   15.70
  -6   4   6    0.10   32.70
   5  -4  -6   98.59   29.00
   5  -4  -6   53.99   32.50
   5   4  -6   68.19   18.60
   5   4  -6  121.09   18.30
  -5   4   6  163.58   60.29
  -5   4   6   83.69   16.10
  -5   4   6   23.60   32.40
   4  -4  -6  193.68   37.40
  -4  -4   6   90.49   58.49
   4  -4  -6  147.39   22.00
   4  -4  -6  111.09   33.80
  -4   4   6  173.88   21.70
   4   4  -6  244.28   35.60
   4   4  -6  197.18   24.80
   3  -4  -6   57.89   10.90
   3  -4  -6   64.99   53.39
   3  -4  -6   94.19   29.80
   3  -4  -6   85.49   33.40
  -3  -4   6   -1.40   47.60
  -3   4   6   48.60   12.30
   3   4  -6   66.19   16.30
   3   4  -6  104.19   22.90
   2  -4  -6   26.70    9.20
   2  -4  -6   16.50   44.90
   2  -4  -6    1.70   31.90
  -2  -4   6   69.19   44.30
   2  -4  -6   42.30   28.10
   2   4  -6   50.99    6.70
  -2   4   6   43.30   13.10
   2   4  -6   58.59   15.90
  -2   4   6   27.50   31.80
   2   4  -6   42.40    8.00
   2   4  -6   39.60   21.30
  -2   4   6   36.50   26.60
   2   4  -6   55.49   15.90
   1  -4  -6 1228.68   89.69
   1  -4  -6 1260.07   71.09
  -1  -4   6 1291.47   89.29
   1  -4  -6 1273.47   72.89
  -1  -4   6 1351.76   84.59
  -1   4   6 1224.78   72.59
   1   4  -6 1296.37   86.79
   1   4  -6 1252.47   72.49
   1   4  -6 1274.67   78.99
  -1   4   6 1301.27   86.19
   0  -4   6   43.40   39.50
   0  -4  -6   42.40   30.60
   0  -4  -6  -10.30   34.60
   0  -4   6   74.99   22.90
   0  -4  -6   24.60   43.90
   0  -4   6   28.30   25.50
   0  -4  -6   55.49    9.20
   0  -4  -6   41.90   12.20
   0   4  -6   20.70   16.40
   0   4   6   36.20   24.00
   0   4   6    7.30   21.80
   0   4  -6    8.40   26.30
   1  -4   6  100.39   20.60
   1  -4   6   46.80   38.30
   1  -4   6  135.59   26.00
  -1  -4  -6   87.59   39.00
  -1  -4  -6   83.59   12.90
  -1  -4  -6  101.19   13.30
  -1  -4  -6   97.89   33.90
  -1   4  -6   78.69   18.90
   1   4   6  129.39   29.40
  -2  -4  -6  102.29   39.70
   2  -4   6  137.99   24.90
   2  -4   6  193.68   31.80
  -2  -4  -6   76.09   43.40
  -2  -4  -6  129.59   43.20
  -2  -4  -6  136.29   17.10
   2  -4   6  133.69   43.20
  -2  -4  -6  162.28   15.80
  -2   4  -6  132.89   29.50
   2   4   6  144.89   23.50
   2   4   6  105.49   24.20
  -3  -4  -6   -2.10   35.90
  -3  -4  -6   13.50   55.19
  -3  -4  -6   48.30   10.40
   3  -4   6   85.19   19.50
  -3  -4  -6   47.60   39.50
   3  -4   6   28.20   35.40
   3  -4   6   47.60   19.10
  -3  -4  -6   87.69   13.40
   3   4   6   43.00   11.40
  -3   4  -6   41.80   16.90
   3   4   6   47.20   19.00
   4  -4   6    3.70   33.90
   4  -4   6   38.40   20.10
  -4  -4  -6    0.70   37.30
  -4  -4  -6   20.20    9.90
  -4  -4  -6    7.00   38.50
  -4  -4  -6    9.00   11.10
   4  -4   6   28.60   13.90
   4   4   6   37.80   17.50
  -4   4  -6   22.30   16.30
   4   4   6   13.40   19.00
   4   4   6   41.40   10.30
   5  -4   6   12.90   11.30
  -5  -4  -6   12.40   35.30
  -5  -4  -6   19.70   37.80
   5   4   6    4.40   14.40
   5   4   6   13.00    8.30
  -5   4  -6   16.60   15.30
   5   4   6    7.40   19.10
  -6  -4  -6   90.39   37.30
  -6  -4  -6   80.89   41.80
   6  -4   6  145.79   17.80
  -6   4  -6  131.09   24.30
   6   4   6   98.19   20.10
   6   4   6  114.49   15.00
   7  -4   6  132.89   18.10
   7  -4   6  113.69   15.80
  -7  -4  -6   72.19   43.50
  -7  -4  -6   58.39   34.90
   7   4   6  120.89   13.20
   7   4   6   94.79   19.20
  -7   4  -6  131.69   22.80
   8  -4   6    5.50    7.40
  -8  -4  -6  -19.50   29.40
   8   4   6  -11.10   16.10
  -8   4  -6    1.40   11.20
   8   4   6    2.30    4.90
   7  -5  -6    8.70    9.10
  -7   5   6    5.10   21.40
   7   5  -6   14.40   12.20
   7   5  -6   15.00   13.10
   6  -5  -6  131.89   21.20
   6   5  -6  168.68   20.90
   6   5  -6  194.88   27.50
  -5  -5   6  -46.60   54.69
   5  -5  -6    6.70   18.40
  -5   5   6    3.20   20.00
   5   5  -6    8.10   12.30
   5   5  -6    7.60   16.20
   4  -5  -6   21.30   21.60
  -4  -5   6   34.80   47.90
  -4   5   6   11.70   20.30
   4   5  -6   23.50   20.60
   4   5  -6   50.29   18.30
   3  -5  -6   36.70   61.29
  -3  -5   6   36.80   44.20
   3  -5  -6    3.20   23.50
   3   5  -6   -2.90   16.40
   3   5  -6   -5.70   17.00
  -3   5   6   -3.20   19.00
   2  -5  -6  -15.50   47.10
  -2  -5   6   48.30   25.10
   2  -5  -6   41.80   27.50
  -2  -5   6   43.10   42.00
  -2   5   6    7.80   19.10
   2   5  -6   21.10   20.90
   2   5  -6   34.60   11.80
   1  -5  -6   39.80   45.10
  -1  -5   6  134.29   26.30
   1  -5  -6   80.19   32.00
  -1  -5   6   86.89   41.70
   0  -5   6   -6.20   35.90
   0  -5  -6    5.20   41.10
   0  -5  -6   34.10   27.90
   0  -5   6   10.40   18.00
   0   5   6    4.30   20.20
   0   5   6  -18.10   17.10
   0   5  -6  -12.80   25.00
   0   5  -6   -1.60   11.90
  -1  -5  -6   47.10   29.80
   1  -5   6   40.90   17.20
  -1  -5  -6   -9.70   39.80
   1  -5   6   28.20   36.70
  -1   5  -6   71.69   17.10
   1   5   6   75.99   21.80
  -2  -5  -6   40.00   43.50
   2  -5   6   -6.80   31.90
   2  -5   6   -1.80   13.30
  -2  -5  -6    3.90   28.90
   2   5   6  -21.20   16.10
  -2   5  -6    7.40   11.90
   2   5   6   14.70   14.60
   3  -5   6  146.09   22.20
   3  -5   6   46.40   34.40
  -3  -5  -6   93.49   32.30
  -3  -5  -6   33.10   42.60
   3   5   6   72.59   17.00
  -3   5  -6  120.79   21.80
   3   5   6   90.29   13.20
   4  -5   6  103.39   71.79
  -4  -5  -6   25.80   41.10
  -4  -5  -6   12.40   30.10
   4  -5   6   55.09   11.90
   4   5   6   58.19   16.10
  -4   5  -6   42.10   13.10
   4   5   6   63.79   10.60
   5  -5   6   27.00    9.00
  -5  -5  -6   -5.20   39.00
  -5  -5  -6  -22.40   31.30
  -5   5  -6   23.30    9.50
   5   5   6   24.50    7.80
   5   5   6   12.00   11.00
   6  -5   6   50.99    7.90
   6  -5   6   40.50    9.30
  -6  -5  -6  -11.80   35.40
   6   5   6   50.09    7.70
   6   5   6   14.20   11.80
  -6   5  -6   40.10    9.90
   4  -6  -6   15.00   12.70
  -4  -6   6  -22.00   36.20
   4   6  -6   -2.40   11.30
  -4   6   6   -5.10   13.00
  -3  -6   6   -3.60   35.10
   3  -6  -6   16.10   14.20
  -3   6   6   11.50   13.50
   3   6  -6   30.20   14.70
  -2  -6   6   58.49   35.80
  -2  -6   6  146.39   18.70
   2  -6  -6  151.88   26.90
   2   6  -6  147.19   21.70
  -1  -6   6   47.50   31.80
  -1  -6   6   62.49   14.20
   1  -6  -6  -30.60   46.80
   1  -6  -6   32.30   17.30
   1   6  -6   55.99   23.00
  -1   6   6   20.50   13.40
   0  -6  -6   -4.00   40.20
   0  -6   6  -21.80   28.10
   0  -6   6    5.50   10.80
   0  -6  -6   12.90   17.20
   0   6   6   -7.70   12.20
   0   6   6   13.50   23.70
   1  -6   6   73.89   12.10
   1  -6   6   42.40   29.60
  -1  -6  -6   16.00   38.50
  -1  -6  -6   80.39   21.10
  -1   6  -6  105.19   13.90
   1   6   6   80.19   18.90
   2  -6   6   36.30    9.50
  -2  -6  -6   -4.80   36.00
   2  -6   6   -8.60   26.80
  -2  -6  -6   50.29   19.40
   2   6   6   29.00   13.70
  -2   6  -6   30.60    8.40
 -12   0   7   43.10   22.70
  11   0  -7    2.60    9.90
 -11   0   7    9.70   29.00
 -10   0   7  -15.40   37.80
  -9   0   7   -8.10   41.00
   9   0  -7   31.70   12.70
  -8   0   7  103.59   12.80
   8   0  -7   87.79   16.90
  -8   0   7   29.40   44.40
  -8   0   7   79.79    9.90
  -7   0   7   10.40    5.40
   7   0  -7   22.90   14.00
  -7   0   7   56.19   39.30
  -7   0   7   15.00    4.80
  -6   0   7   -1.00    3.70
  -6   0   7    7.40   43.60
  -6   0   7   -5.00    3.00
  -5   0   7   50.79    5.40
  -5   0   7   52.79    6.00
  -5   0   7   34.50   10.70
  -4   0   7  400.06   22.60
  -4   0   7  381.06   25.20
   4   0  -7  405.16   22.70
   3   0  -7  422.46   24.40
  -3   0   7  462.35   26.20
   3   0  -7  425.06   27.60
   3   0  -7  470.55   25.20
  -2   0   7 1607.24   83.19
   2   0  -7 1576.44   82.59
   2   0  -7 1568.54   82.09
   1   0  -7  376.96   21.30
   1   0  -7  380.36   21.60
   1   0  -7  369.66   21.70
  -1   0   7  389.66   22.40
   0   0   7 1024.80   51.99
   0   0  -7  962.40   51.09
   0   0  -7  917.41   51.29
   0   0  -7  942.61   50.59
  -1   0  -7  120.99    9.50
  -1   0  -7  124.49   10.30
  -1   0  -7  141.19   10.10
   1   0   7  127.19   10.60
   2   0   7  166.48   12.70
  -2   0  -7  166.08   11.80
  -2   0  -7  157.38   12.10
  -2   0  -7  156.68   13.80
   3   0   7  505.65   30.10
  -3   0  -7  537.05   50.29
  -3   0  -7  543.65   29.60
  -3   0  -7  514.15   30.00
  -3   0  -7  437.06   30.60
   4   0   7    4.80    5.70
  -4   0  -7   -1.80    5.30
  -4   0  -7   -1.40    4.90
  -4   0  -7   -2.80   21.00
   5   0   7  566.84   34.50
  -5   0  -7  625.64   55.29
  -5   0  -7  572.04   34.20
  -5   0  -7  487.55   33.20
  -6   0  -7    4.60    8.90
  -6   0  -7   12.60    8.70
   6   0   7    6.80   11.60
  -6   0  -7   22.20   23.60
  -7   0  -7  464.55   50.19
  -7   0  -7  363.76   28.30
  -7   0  -7  362.56   28.70
  -8   0  -7   18.80   23.60
   8   0   7    6.70    8.30
   9   0   7    4.50    7.30
  -9   0  -7   13.10   23.40
  10   0   7    7.10    5.30
 -10   0  -7   12.80   23.90
  12  -1  -7    1.30    8.50
  12   1  -7   -2.40    8.30
 -12   1   7    3.10   19.10
  11  -1  -7   82.29   14.20
 -11  -1   7   59.99   55.29
 -11   1   7   56.49   27.70
  10  -1  -7   28.50   10.40
 -10   1   7    6.70   33.40
  10   1  -7   19.40   13.20
  -9  -1   7   35.70    6.40
   9  -1  -7   39.50   11.20
  -9   1   7   -8.00   34.70
  -9   1   7   33.80    9.70
  -9   1   7   32.20   12.20
   9   1  -7   31.00   14.80
   8  -1  -7 1518.75   80.79
  -8  -1   7 1286.47   70.59
  -8   1   7 1348.86   73.49
   8   1  -7 1378.56   84.89
  -8   1   7 1281.67   74.09
  -7  -1   7  111.79    9.10
   7  -1  -7  138.99   24.00
   7   1  -7  144.59   28.80
   7   1  -7  166.88   50.79
  -7   1   7  151.68   12.20
  -7   1   7  135.89   43.40
  -7   1   7  136.59   12.90
  -6  -1   7  114.69    7.80
  -6  -1   7  103.59    7.60
  -6   1   7   99.99    9.80
  -6   1   7  104.09   10.60
  -6   1   7  136.09   37.70
  -5  -1   7  284.57   15.80
   5  -1  -7  279.67   22.70
  -5   1   7  283.77   18.00
  -5   1   7  278.37   17.50
  -5   1   7  250.37   24.20
  -5   1   7  261.77   47.00
   4  -1  -7  352.76   20.60
   4  -1  -7  317.67   26.50
   4  -1  -7  356.36   21.40
  -4  -1   7  306.17   19.50
  -4  -1   7  317.67   20.90
  -4   1   7  362.36   20.80
  -4   1   7  364.26   62.19
  -4   1   7  347.07   25.20
  -4   1   7  360.16   20.40
   3  -1  -7   88.59   12.20
   3  -1  -7  100.59   16.60
   3  -1  -7  110.29   10.10
  -3  -1   7   98.09    9.20
   3  -1  -7   90.99    8.70
  -3   1   7  110.49    8.40
  -3   1   7   94.09   12.00
  -3   1   7  110.29    8.80
   3   1  -7  110.79    7.30
   2  -1  -7 1215.38   61.99
  -2  -1   7 1112.69   62.09
   2  -1  -7 1149.78   61.89
   2  -1  -7 1171.08   62.89
   2   1  -7 1226.48   61.19
  -2   1   7 1199.58   61.89
   2   1  -7 1137.39   60.69
  -2   1   7 1163.78   62.19
  -2   1   7 1159.58   64.09
  -1  -1   7 1844.72   99.39
   1  -1  -7 1906.71   99.69
   1  -1  -7 1718.63   98.59
   1  -1  -7 1890.21   98.49
  -1   1   7 2033.20  100.79
   1   1  -7 1894.61   98.49
  -1   1   7 1975.40   99.29
   1   1  -7 1944.01   98.29
   0  -1  -7 1426.26   73.69
   0  -1  -7 1455.15   74.39
   0  -1   7 1446.06   75.29
   0  -1  -7 1280.97   74.79
   0   1   7 1458.45   75.79
   0   1  -7 1429.96   74.09
   0   1  -7 1364.26   73.39
   0   1  -7 1416.86   74.19
  -1  -1  -7  280.37   17.50
   1  -1   7  264.07   18.30
  -1  -1  -7  246.28   19.00
  -1  -1  -7  252.37   16.60
  -1   1  -7  298.77   18.00
   1   1   7  295.07   18.90
  -1   1  -7  304.97   18.10
  -1   1  -7  286.87   17.50
   2  -1   7  340.47   21.50
  -2  -1  -7  338.97   19.30
  -2  -1  -7  258.17   21.60
  -2  -1  -7  345.17   20.00
   2  -1   7  315.07   38.50
  -2  -1  -7  288.57   50.29
  -2   1  -7  300.77   19.90
   2   1   7  324.87   21.00
  -2   1  -7  306.47   20.10
  -2   1  -7  305.07   20.80
  -3  -1  -7  833.82   44.30
   3  -1   7  811.62   46.00
  -3  -1  -7  849.91   68.09
  -3  -1  -7  834.82   44.90
   3  -1   7  753.82   57.99
   3   1   7  820.42   45.90
  -3   1  -7  770.12   44.60
  -3   1  -7  832.52   45.60
  -3   1  -7  802.22   64.49
  -3   1  -7  723.63   45.70
  -4  -1  -7 1053.69   55.89
  -4  -1  -7 1008.40   56.29
   4  -1   7 1043.60   57.69
  -4  -1  -7 1065.69   77.29
  -4   1  -7  968.40   56.99
  -4   1  -7 1031.00   56.59
  -4   1  -7 1055.29   75.69
   4   1   7  962.50   57.19
   5  -1   7  330.97   23.90
  -5  -1  -7  330.97   22.00
  -5  -1  -7  325.37   21.60
   5  -1   7  298.47   28.60
  -5  -1  -7  312.87   45.20
   5   1   7  300.17   27.90
  -5   1  -7  288.97   23.00
  -5   1  -7  323.17   23.80
   5   1   7  312.77   26.30
  -5   1  -7  251.87   47.50
  -5   1  -7  306.37   43.70
   6  -1   7  170.48   20.30
  -6  -1  -7  166.28   16.40
  -6  -1  -7  176.68   16.50
   6  -1   7  167.78   25.90
  -6  -1  -7  212.18   42.00
   6   1   7  171.78   22.00
  -6   1  -7  144.19   18.70
  -6   1  -7  154.58   32.50
  -6   1  -7  103.79   30.10
  -6   1  -7  176.28   19.10
  -7  -1  -7   80.49   12.60
  -7  -1  -7   49.70   26.20
  -7  -1  -7   60.99   11.20
   7  -1   7   46.60   15.60
  -7   1  -7   57.69   25.10
  -7   1  -7   85.19   16.80
   8  -1   7   47.50   19.30
  -8  -1  -7   52.69   28.80
   8   1   7   95.09   15.00
  -8   1  -7   76.79   28.20
  -9  -1  -7  -14.90   22.10
   9  -1   7    4.70    7.40
  -9   1  -7    9.70   24.70
   9   1   7    9.60    6.70
  10  -1   7   12.20    5.80
 -10  -1  -7  -16.40   24.40
  10   1   7    5.20    5.20
 -10   1  -7   15.00   30.90
  11  -2  -7   27.30    8.80
  11   2  -7    9.60   10.40
 -11   2   7   15.70   21.90
  10  -2  -7   49.20   11.50
  10   2  -7   14.20   12.40
 -10   2   7    9.00   28.00
  10   2  -7   36.00   11.70
   9  -2  -7  142.09   18.90
   9   2  -7  102.89   13.50
  -9   2   7   81.49   39.20
   8  -2  -7  636.34   42.80
  -8   2   7  551.44   38.10
   8   2  -7  616.14   57.29
   8   2  -7  637.04   38.80
  -8   2   7  426.46   71.59
   7  -2  -7  364.16   33.30
  -7   2   7  330.37   24.20
  -7   2   7  345.87   25.20
  -7   2   7  315.27   57.09
   7   2  -7  475.85   51.99
   7   2  -7  321.77   27.30
   6  -2  -7  171.08   27.40
   6  -2  -7  157.08   29.80
  -6   2   7  218.48   16.10
  -6   2   7  154.48   40.20
   6   2  -7  259.87   36.40
   6   2  -7  149.59   22.00
  -6   2   7  183.38   16.20
   5  -2  -7   75.19   10.80
   5  -2  -7   50.89   16.30
  -5  -2   7   60.89    7.50
  -5   2   7   69.09   10.00
  -5   2   7  119.99   38.30
  -5   2   7   83.59    9.80
   4  -2  -7  100.59   19.10
   4  -2  -7  108.89   11.30
   4  -2  -7  104.69   13.20
  -4   2   7   85.59   15.30
  -4   2   7   78.49    9.60
  -4   2   7   84.09   35.50
  -4   2   7   73.69    9.50
   3  -2  -7  284.57   22.70
   3  -2  -7  334.17   20.80
  -3  -2   7  277.67   21.70
   3  -2  -7  302.07   30.80
   3  -2  -7  333.77   22.70
  -3   2   7  343.57   20.60
  -3   2   7  301.07   26.10
   3   2  -7  339.17   17.40
  -3   2   7  262.37   53.49
   3   2  -7  332.57   17.90
  -3   2   7  335.07   20.90
   2  -2  -7 1282.67   77.19
   2  -2  -7 1260.97   68.29
   2  -2  -7 1352.46   68.29
   2  -2  -7 1205.78   69.59
  -2  -2   7 1275.87   69.09
  -2   2   7 1290.47   68.49
  -2   2   7 1152.88   93.79
  -2   2   7 1189.08   72.09
  -2   2   7 1322.17   68.09
   2   2  -7 1326.67   66.49
  -1  -2   7  591.14   34.70
   1  -2  -7  557.84   32.70
   1  -2  -7  537.75   34.50
   1  -2  -7  617.04   32.90
   1   2  -7  569.74   31.80
   1   2  -7  595.44   31.80
  -1   2   7  562.24   32.60
  -1   2   7  572.84   33.10
  -1   2   7  528.75   35.90
   0  -2  -7  458.05   33.30
   0  -2   7  574.94   33.20
   0  -2  -7  375.26   67.29
   0  -2   7  428.56   63.99
   0  -2  -7  548.35   30.10
   0  -2  -7  559.94   30.40
   0   2   7  529.65   30.80
   0   2   7  497.15   30.50
   0   2  -7  546.45   30.40
   0   2   7  521.95   33.50
  -1  -2  -7   -2.70   12.10
   1  -2   7   19.20    7.40
  -1  -2  -7   25.50    5.50
  -1  -2  -7   16.50    4.40
   1  -2   7   12.70   31.20
  -1  -2  -7   -3.30   34.30
   1   2   7   29.10    8.40
   1   2   7   28.10    6.40
  -1   2  -7   21.00    6.60
   1   2   7   26.00    7.90
   2  -2   7 1172.28   88.69
   2  -2   7 1336.47   69.19
  -2  -2  -7 1275.67   65.19
  -2  -2  -7 1248.18   65.89
  -2  -2  -7 1123.89   93.29
  -2   2  -7 1195.08   66.09
   2   2   7 1160.38   66.09
  -2   2  -7 1224.18   66.49
   2   2   7 1146.39   68.39
  -3  -2  -7   41.20    6.60
   3  -2   7   46.60   26.50
   3  -2   7   48.00    9.90
  -3  -2  -7   60.89   32.10
   3  -2   7   74.39   17.30
  -3  -2  -7   48.60    7.60
   3   2   7   37.30   11.00
   3   2   7   44.40   10.80
  -3   2  -7   48.20    9.10
  -3   2  -7   58.09   11.50
  -3   2  -7   22.10   39.50
   4  -2   7  685.83   46.10
  -4  -2  -7  716.03   69.39
   4  -2   7  614.64   59.19
   4  -2   7  731.93   43.30
  -4  -2  -7  688.63   39.90
  -4  -2  -7  689.03   38.90
  -4   2  -7  681.03   41.70
   4   2   7  656.73   45.00
  -4   2  -7  671.33   55.89
  -4   2  -7  635.34   41.50
  -4   2  -7  703.83   68.89
  -5  -2  -7  280.37   50.19
   5  -2   7  235.28   25.90
  -5  -2  -7  264.67   20.10
  -5  -2  -7  266.37   19.00
   5  -2   7  272.27   24.10
   5   2   7  228.88   25.80
  -5   2  -7  238.88   25.50
  -5   2  -7  269.87   51.49
  -5   2  -7  247.78   22.70
  -5   2  -7  211.48   39.30
   6  -2   7  968.20   56.69
   6  -2   7  815.02   59.29
  -6  -2  -7  873.31   53.69
  -6  -2  -7  919.81   52.69
   6  -2   7  955.30   56.99
  -6  -2  -7 1056.09   85.19
  -6   2  -7  851.11   68.29
   6   2   7  953.60   56.19
   6   2   7 1003.50   70.29
  -6   2  -7 1078.09   80.99
   7  -2   7   22.00   14.50
   7  -2   7   22.60   12.60
  -7  -2  -7   21.50   27.20
   7   2   7   32.60    9.50
  -7   2  -7  -18.30   30.40
  -7   2  -7   32.50   21.30
   7   2   7    5.60   24.60
  -8  -2  -7    6.10   25.30
   8  -2   7   23.20   12.70
  -8   2  -7   43.00   24.80
  -8   2  -7   18.60   33.80
   8   2   7   11.00    7.40
  -9  -2  -7    8.50   25.80
   9  -2   7    5.20    6.40
  -9   2  -7   -0.80   46.00
   9   2   7    6.10    5.70
  10  -3  -7   71.99   13.70
  10   3  -7   57.69   10.20
 -10   3   7   10.40   23.70
   9  -3  -7    9.30    8.20
   9   3  -7   -4.60   11.00
   9   3  -7   -0.70    8.40
   9   3  -7  -19.20   20.30
  -9   3   7   -0.50   27.20
   8  -3  -7   33.00   12.70
   8   3  -7   23.50   20.30
   8   3  -7    5.10   14.70
   8   3  -7   45.70   10.40
  -8   3   7   27.00   33.90
   7  -3  -7   30.30   14.70
  -7   3   7   67.89   15.70
   7   3  -7   74.59   25.10
   7   3  -7   19.90   15.80
  -7   3   7   56.09   12.40
  -7   3   7    8.40   35.40
   7   3  -7   51.99   10.70
   6  -3  -7   23.60   23.90
   6  -3  -7  -25.10   33.10
   6   3  -7   -3.70   19.40
   6   3  -7   20.10    9.10
  -6   3   7   38.50   12.00
   6   3  -7   14.30   17.20
  -6   3   7   13.70   36.70
  -6   3   7  -16.00   52.69
  -6   3   7   23.20   10.30
   5  -3  -7  149.19   28.10
   5  -3  -7   77.19   34.40
   5  -3  -7  158.88   20.80
  -5   3   7  182.18   17.30
   5   3  -7  230.58   37.30
  -5   3   7  115.29   42.90
  -5   3   7  162.58   18.20
   5   3  -7  173.78   19.90
   4  -3  -7   20.80   20.00
   4  -3  -7  -11.10   33.90
   4   3  -7   45.00   22.60
  -4   3   7    6.00   38.70
  -4   3   7   -7.00   38.70
  -4   3   7   42.00   10.40
   4   3  -7   41.70   10.10
   4   3  -7  -12.30   19.40
   3  -3  -7  530.15   36.40
   3  -3  -7  518.45   38.30
   3  -3  -7  336.77   62.69
   3  -3  -7  520.35   31.70
   3  -3  -7  485.35   45.40
   3   3  -7  485.35   51.39
   3   3  -7  512.95   35.00
  -3   3   7  520.35   32.00
  -3   3   7  414.96   77.89
  -3   3   7  530.35   32.60
   2  -3  -7   -5.50   17.10
   2  -3  -7    3.70   12.80
   2  -3  -7   -5.60   36.10
  -2  -3   7  -15.70   12.90
   2  -3  -7    2.70    6.00
   2  -3  -7    0.10    9.00
   2  -3  -7  -22.40   43.80
  -2  -3   7    7.00   44.00
  -2   3   7    2.20    7.20
  -2   3   7   26.40   49.99
   2   3  -7    0.90    3.20
   2   3  -7   -7.90    7.60
   2   3  -7    9.40   23.80
   2   3  -7   -3.70   12.10
  -2   3   7  -13.40    9.60
  -2   3   7   18.10   21.30
   1  -3  -7 1586.34   84.39
   1  -3  -7 1420.86  111.09
  -1  -3   7 1616.94   88.39
   1  -3  -7 1516.15   84.59
   1  -3  -7 1623.14   98.59
  -1   3   7 1613.64   84.89
  -1   3   7 1541.95   84.99
   0  -3   7   73.19   39.00
   0  -3  -7   41.10   21.30
   0  -3   7   21.50   12.00
   0  -3  -7   24.30    7.70
   0  -3  -7   18.90    6.20
   0  -3  -7   45.10   40.90
   0  -3  -7   -4.50   38.00
   0   3  -7   38.70   16.50
   0   3   7   29.50   12.30
   0   3   7   30.80    8.80
   1  -3   7 1781.02   95.09
   1  -3   7 1799.32  101.49
  -1  -3  -7 1666.23   89.89
  -1  -3  -7 1655.03   89.69
   1   3   7 1561.74   90.39
  -1   3  -7 1572.74  100.99
  -1   3  -7 1721.73   90.49
  -2  -3  -7   55.99   38.70
   2  -3   7  106.89   21.10
  -2  -3  -7   98.69   11.60
   2  -3   7   84.19   15.20
   2  -3   7   73.79   34.20
  -2  -3  -7   94.59   11.40
  -2   3  -7   80.49   12.70
  -2   3  -7   57.19   19.10
  -3  -3  -7  145.99   14.60
   3  -3   7  124.49   37.70
  -3  -3  -7  141.49   14.00
   3  -3   7  156.28   22.60
   3  -3   7  190.88   27.90
  -3  -3  -7  108.29   40.90
  -3   3  -7  130.19   19.80
  -3   3  -7  175.58   32.90
   3   3   7  107.79   15.90
   4  -3   7    3.10   12.40
  -4  -3  -7    4.80    7.40
   4  -3   7    9.50   12.60
  -4  -3  -7  -44.70   30.90
   4  -3   7   17.10   28.50
  -4  -3  -7    7.50    7.50
  -4   3  -7    0.10   13.20
  -4   3  -7   -1.10   16.20
   4   3   7   23.50   10.80
   5  -3   7   23.20   12.40
  -5  -3  -7   19.50   10.00
  -5  -3  -7  -23.70   31.70
   5  -3   7   21.10   16.30
  -5  -3  -7   19.50    8.70
   5   3   7   26.00    9.60
  -5   3  -7   13.20   16.80
   5   3   7   35.70   19.80
  -5   3  -7   46.70   17.20
   6  -3   7   71.19   13.00
  -6  -3  -7   63.29   35.30
  -6   3  -7   42.70   18.00
   6   3   7   52.79    9.70
   6   3   7   72.39   20.70
   7  -3   7  118.19   18.50
  -7  -3  -7   79.79   35.70
   7  -3   7   82.19   14.90
   7   3   7  112.09   15.00
  -7   3  -7  140.49   23.20
   7   3   7  137.29   23.90
  -8  -3  -7   47.50   35.10
  -8  -3  -7   11.00   27.90
   8  -3   7   38.90   11.00
   8   3   7   35.00    7.50
  -8   3  -7   41.60   16.50
   8   3   7   15.20   23.00
   9  -4  -7   21.50    8.00
  -9   4   7   23.10   40.20
   9   4  -7   21.10   14.20
   9   4  -7   12.90   11.40
   8   4  -7   69.49   17.70
  -8   4   7   97.29   39.90
   7  -4  -7   52.39   13.70
  -7   4   7   45.90   37.50
   7   4  -7   43.80   11.90
  -7   4   7   24.40   43.80
   7   4  -7   26.30   16.70
   6  -4  -7  615.44   56.49
  -6   4   7  563.04   89.29
   6   4  -7  634.24   42.50
   6   4  -7  682.93   54.79
   5  -4  -7   52.29   27.30
   5  -4  -7   49.20   33.60
   5   4  -7   50.69   15.70
  -5   4   7   31.10   13.90
  -5   4   7   13.20   30.40
   5   4  -7   40.30   18.80
  -5   4   7   34.90   57.29
   4  -4  -7   83.19   34.80
   4  -4  -7   84.39   31.80
   4  -4  -7  109.19   17.80
  -4  -4   7   -7.30   53.39
  -4   4   7   45.10   14.70
   4   4  -7   94.49   19.30
  -4   4   7   15.20   30.00
   4   4  -7   62.99   20.30
   3  -4  -7   36.00   31.30
   3  -4  -7  -14.40   57.99
   3  -4  -7   26.10   10.20
  -3  -4   7  -28.60   45.30
   3  -4  -7   36.80   30.80
   3   4  -7   56.49   18.90
  -3   4   7   -1.10   27.00
  -3   4   7   18.90   13.80
   3   4  -7   49.99   20.20
   2  -4  -7  972.10   66.59
   2  -4  -7  935.11   83.79
   2  -4  -7  988.30   61.09
  -2  -4   7  986.80   80.99
   2   4  -7 1165.88   56.09
   2   4  -7 1083.59   78.29
  -2   4   7 1022.00   79.89
   2   4  -7 1084.99   65.49
   2   4  -7 1091.49   56.79
   2   4  -7 1185.28   63.49
  -2   4   7 1032.70   62.99
   1  -4  -7  271.27   28.10
   1  -4  -7  210.08   43.50
   1  -4  -7  316.27   23.70
  -1  -4   7  295.57   46.90
  -1  -4   7  319.97   42.30
   1  -4  -7  256.37   43.10
   1   4  -7  306.47   30.60
  -1   4   7  286.87   29.40
   1   4  -7  282.87   25.80
   1   4  -7  332.47   20.00
   1   4  -7  284.07   44.80
   0  -4  -7   77.39   45.40
   0  -4  -7   73.59   32.60
   0  -4   7  101.99   26.10
   0  -4   7   58.79   38.90
   0  -4  -7  132.79   15.50
   0  -4  -7  118.69   17.20
   0  -4  -7   89.09   36.40
   0  -4   7   76.99   22.20
   0   4  -7  146.19   26.50
   0   4  -7  111.39   27.40
  -1  -4  -7  424.76   66.89
  -1  -4  -7  332.17   50.49
   1  -4   7  413.06   41.90
   1  -4   7  409.36   39.80
  -1  -4  -7  389.06   27.10
   1  -4   7  326.17   65.89
  -1  -4  -7  403.56   29.40
  -1   4  -7  323.07   44.30
  -1   4  -7  386.96   38.40
  -2  -4  -7  178.98   44.50
  -2  -4  -7  279.77   24.00
   2  -4   7  312.17   34.70
   2  -4   7  300.97   34.60
  -2  -4  -7  251.87   51.69
   2  -4   7  304.37   60.29
  -2  -4  -7  244.28   22.30
   2   4   7  331.37   42.30
  -2   4  -7  293.77   33.90
  -3  -4  -7   52.49   38.90
   3  -4   7   47.90   15.50
  -3  -4  -7   29.60   10.90
   3  -4   7   52.29   19.70
  -3  -4  -7   52.59   60.99
  -3  -4  -7   43.50   13.50
  -3  -4  -7   44.30   36.00
   3  -4   7   34.20   34.00
  -3   4  -7   28.80   15.50
   3   4   7   22.30   20.10
   3   4   7   62.19   21.40
   3   4   7   17.70   11.10
  -4  -4  -7   70.29   37.00
   4  -4   7  138.59   19.50
   4  -4   7  106.49   32.30
  -4  -4  -7   38.20   39.30
   4   4   7  136.99   24.50
   4   4   7  114.19   18.20
  -4   4  -7  136.69   26.30
  -5  -4  -7    0.30   32.80
   5  -4   7   24.90   10.80
  -5  -4  -7  -10.30   34.20
   5   4   7   17.40   13.70
  -5   4  -7   42.70   14.40
   5   4   7   27.00    8.40
   5   4   7   20.50   18.20
  -6  -4  -7   46.50   33.70
   6  -4   7  107.99   15.20
   6   4   7   63.29   16.80
  -6   4  -7  106.09   20.80
   6   4   7   96.59   13.50
  -7  -4  -7   25.50   35.10
   7  -4   7  104.79   15.80
   7  -4   7  112.39   15.40
   7   4   7   65.49   15.30
  -7   4  -7  123.49   19.50
   7   4   7   90.59   11.40
   7  -5  -7  124.29   17.20
   7   5  -7  102.39   16.20
   7   5  -7  148.49   21.40
   6  -5  -7    3.50   11.60
   6  -5  -7  -12.50   16.60
   6   5  -7   -9.70   16.10
  -6   5   7    4.00   20.20
   6   5  -7    7.50   12.50
  -5  -5   7   76.59   54.29
   5  -5  -7   95.79   22.60
   5   5  -7  113.19   20.50
   5   5  -7  162.48   24.10
  -4  -5   7   22.60   45.20
   4  -5  -7   -3.70   20.30
   4   5  -7   12.10   15.00
   4   5  -7   31.60   17.10
  -4   5   7   -5.80   19.70
  -3  -5   7   44.50   42.30
   3  -5  -7   43.90   25.70
   3   5  -7   50.09   14.30
  -3   5   7   15.60   20.20
   3   5  -7   36.80   17.30
   2  -5  -7   23.10   26.10
  -2  -5   7   14.50   20.90
   2  -5  -7  -18.80   52.59
  -2  -5   7   -7.90   38.40
   2   5  -7    9.50   19.20
  -2   5   7   16.70   18.60
  -1  -5   7  164.38   49.30
   1  -5  -7  172.78   37.10
  -1  -5   7  227.98   33.20
   1   5  -7  259.07   23.60
   1   5  -7  251.27   39.00
  -1   5   7  273.17   41.00
   0  -5  -7   23.40   44.70
   0  -5   7   52.69   17.90
   0  -5  -7   43.70   28.40
   0  -5   7   44.10   37.60
   0   5  -7   53.39   25.60
   0   5   7   64.89   21.70
   0   5  -7   87.69   18.70
   1  -5   7   28.00   14.90
   1  -5   7   58.79   35.10
  -1  -5  -7   43.60   28.00
  -1  -5  -7  -18.30   39.80
  -1   5  -7   38.50   12.60
   1   5   7    2.50   16.90
   1   5   7   43.70   17.10
   2  -5   7   22.40   12.20
   2  -5   7   21.50   31.60
  -2  -5  -7   24.50   27.70
  -2  -5  -7   31.40   40.80
   2   5   7   -1.50   16.20
  -2   5  -7   20.00   11.60
   2   5   7   26.20   15.70
   3  -5   7  121.79   33.70
  -3  -5  -7   80.49   30.90
   3  -5   7  181.38   21.20
   3   5   7  154.88   26.00
  -3   5  -7  165.88   21.60
  -4  -5  -7    9.30   26.50
   4  -5   7   15.40    8.50
  -4  -5  -7   -6.40   38.20
  -4   5  -7    5.10    8.60
   4   5   7   10.50   12.90
  -5  -5  -7   14.90   26.80
   5  -5   7    9.40    7.30
  -5  -5  -7   -7.00   34.60
   5   5   7   17.00   11.90
  -5   5  -7   19.80    9.30
   5   5   7   24.70   13.00
   4  -6  -7  135.39   21.80
  -4  -6   7   90.89   37.10
   4   6  -7   99.99   15.80
   3  -6  -7    9.10   13.70
  -3  -6   7    0.80   31.80
  -3   6   7   -7.10   12.20
   3   6  -7   32.90   13.90
  -2  -6   7    5.70   13.80
   2  -6  -7   28.60   16.20
  -2  -6   7   34.50   30.60
   2   6  -7   17.90   16.40
  -2   6   7   19.20   13.50
   1  -6  -7   61.79   58.79
  -1  -6   7   52.09   30.20
   1  -6  -7   59.99   18.10
   0  -6  -7   52.19   45.10
   0  -6   7   63.09   11.50
   0  -6  -7   32.80   16.50
   0  -6   7   15.40   26.20
   0   6   7   38.80   24.20
   1  -6   7   25.10   26.00
  -1  -6  -7   -2.40   16.90
  -1  -6  -7  -40.60   38.90
   1  -6   7    4.80    8.20
   1   6   7   15.30   12.00
   1   6   7   20.90   15.60
  -2  -6  -7   17.50   17.70
   2  -6   7   22.90    7.60
  -2  -6  -7   15.10   37.40
   2  -6   7   12.20   27.40
  -2   6  -7   20.90    6.90
   2   6   7   14.70   13.70
 -12   0   8   87.29   25.50
  12   0  -8   73.99   13.30
 -11   0   8   14.30   30.80
  11   0  -8   10.90   11.20
  10   0  -8  473.85   38.90
  -9   0   8  120.99   13.80
   9   0  -8  134.49   24.40
  -9   0   8   93.39   46.50
  -8   0   8  926.21   48.80
  -8   0   8  735.93   89.49
  -8   0   8  867.11   48.20
  -7   0   8   -2.50    4.20
   7   0  -8    9.10   15.20
  -7   0   8   -0.80    5.20
  -7   0   8   64.19   35.80
  -6   0   8  744.93   65.79
  -6   0   8  808.42   43.60
  -6   0   8  806.22   43.20
  -5   0   8   42.40    5.40
  -5   0   8   49.20   12.00
  -5   0   8   41.70    6.30
  -4   0   8  444.56   29.30
   4   0  -8  497.65   27.00
  -4   0   8  467.65   26.70
   3   0  -8  142.89   10.30
   3   0  -8  136.29   10.30
   3   0  -8  104.49   15.40
  -3   0   8  137.39   12.10
   2   0  -8  248.58   15.30
   2   0  -8  252.77   15.80
  -2   0   8  240.48   16.50
   1   0  -8   88.49    7.80
   1   0  -8   77.19    8.50
   1   0  -8   86.19    8.20
  -1   0   8   82.29    8.60
   0   0   8    3.20    3.70
   0   0  -8    0.50    3.50
   0   0  -8    3.00    3.30
   0   0  -8    5.50    4.30
  -1   0  -8  342.27   21.00
  -1   0  -8  357.26   20.60
  -1   0  -8  315.87   21.20
   1   0   8  350.26   21.60
  -2   0  -8  493.85   29.70
  -2   0  -8  509.35   57.39
  -2   0  -8  504.55   29.10
  -2   0  -8  481.05   30.80
   2   0   8  530.65   30.50
  -3   0  -8    6.50    9.40
  -3   0  -8    6.50    4.90
  -3   0  -8    6.80    5.50
   3   0   8    8.40    5.60
  -3   0  -8  -19.10   24.30
   4   0   8  197.78   17.00
  -4   0  -8  186.48   16.10
  -4   0  -8  207.28   40.30
  -4   0  -8  196.38   16.30
   5   0   8   18.50    9.20
  -5   0  -8   26.60   23.10
   5   0   8   10.50   17.20
  -5   0  -8   20.40    7.80
  -5   0  -8   28.80    8.90
   6   0   8   17.60   14.80
  -6   0  -8   37.30   10.10
  -6   0  -8   14.60   23.40
  -6   0  -8   32.70   10.90
  -7   0  -8  215.18   24.20
  -7   0  -8  234.38   46.80
  -7   0  -8  150.48   24.80
   7   0   8  295.67   23.90
   8   0   8    1.70    7.80
  -8   0  -8    9.60   26.60
  -9   0  -8  228.58   39.90
   9   0   8  218.68   18.80
  11  -1  -8   27.10   10.90
 -11   1   8   -3.00   25.10
  11   1  -8   14.70   12.30
  10  -1  -8   75.09   14.00
  10   1  -8   83.99   18.70
 -10   1   8   31.20   33.10
   9  -1  -8  241.38   25.70
  -9   1   8  188.68   24.00
   9   1  -8  217.18   32.00
  -9   1   8  224.48   20.10
  -8  -1   8  555.34   32.00
   8   1  -8  634.04   49.30
  -8   1   8  532.85   76.79
  -8   1   8  626.24   35.40
  -8   1   8  573.34   36.20
  -7  -1   8  445.36   24.80
   7   1  -8  471.35   42.30
  -7   1   8  402.86   64.79
  -7   1   8  438.96   28.00
  -7   1   8  427.26   27.20
   7   1  -8  457.35   59.49
  -6  -1   8    2.40    3.10
  -6  -1   8    1.10    4.00
  -6   1   8   40.40   31.00
  -6   1   8    0.90    4.70
  -6   1   8    2.40    4.40
  -5  -1   8  688.63   38.20
   5  -1  -8  706.33   41.10
   5  -1  -8  639.84   43.30
  -5   1   8  775.42   40.60
  -5   1   8  760.72   65.29
  -5   1   8  762.82   39.90
  -5   1   8  693.53   46.60
   4  -1  -8  383.46   23.20
  -4  -1   8  345.47   23.00
   4  -1  -8  338.07   22.20
   4  -1  -8  330.77   28.70
  -4   1   8  374.86   21.80
   4   1  -8  378.56   19.90
  -4   1   8  424.16   44.80
  -4   1   8  353.86   22.10
  -4   1   8  335.87   26.50
   3  -1  -8  570.44   30.00
   3  -1  -8  524.15   36.70
  -3  -1   8  537.45   30.20
   3  -1  -8  539.25   30.90
  -3   1   8  525.05   33.30
  -3   1   8  496.25   29.50
  -3   1   8  512.85   47.30
  -3   1   8  492.65   30.00
   3   1  -8  515.25   28.60
  -2  -1   8  772.72   43.40
   2  -1  -8  814.22   43.10
   2  -1  -8  744.73   43.10
   2  -1  -8  777.42   43.90
   2   1  -8  836.92   42.40
  -2   1   8  803.32   43.40
   2   1  -8  752.02   41.90
  -2   1   8  804.92   45.50
  -2   1   8  788.92   42.90
  -1  -1   8 2118.49  104.69
   1  -1  -8 2038.10  103.79
   1  -1  -8 1940.91  104.59
   1  -1  -8 1928.51  103.29
  -1   1   8 1963.80  104.09
  -1   1   8 2015.30  105.79
   1   1  -8 1908.51  102.99
   1   1  -8 1990.30  103.39
   0  -1  -8 1612.14   93.19
   0  -1  -8 1825.52   92.79
   0  -1   8 1739.23   93.49
   0  -1  -8 1711.63   91.89
   0   1  -8 1809.22   92.39
   0   1  -8 1745.93   91.69
   0   1   8 1873.51   94.49
   0   1  -8 1779.92   92.59
  -1  -1  -8  561.84   35.90
   1  -1   8  668.83   53.59
  -1  -1  -8  633.74   34.20
  -1  -1  -8  543.25   67.29
   1  -1   8  614.44   36.10
  -1  -1  -8  659.93   35.20
  -1   1  -8  610.34   35.00
  -1   1  -8  587.44   35.10
   1   1   8  629.14   36.40
  -1   1  -8  604.84   34.60
  -2  -1  -8  163.28   12.50
  -2  -1  -8  179.88   13.50
  -2  -1  -8  162.18   35.60
   2  -1   8  181.18   31.60
  -2  -1  -8  124.39   18.20
   2  -1   8  178.68   14.80
  -2   1  -8  165.68   14.20
   2   1   8  184.78   15.10
  -2   1  -8  175.78   13.70
  -2   1  -8  166.68   14.30
   3  -1   8  129.99   23.90
  -3  -1  -8  132.89   12.00
   3  -1   8  131.99   13.70
  -3  -1  -8  124.69   11.40
  -3  -1  -8  170.48   34.60
  -3   1  -8  108.29   12.60
   3   1   8  126.59   13.90
  -3   1  -8  123.59   13.70
  -3   1  -8  165.98   33.80
  -4  -1  -8  698.83   38.00
   4  -1   8  723.93   40.30
  -4  -1  -8  678.63   63.49
   4  -1   8  666.93   43.10
  -4  -1  -8  662.53   38.40
   4   1   8  593.54   40.00
  -4   1  -8  557.84   52.89
  -4   1  -8  643.24   39.40
   4   1   8  621.34   43.30
  -4   1  -8  615.14   38.90
  -4   1  -8  694.63   61.69
   5  -1   8   98.99   16.00
  -5  -1  -8   85.79   12.80
  -5  -1  -8  114.09   32.00
   5  -1   8  123.79   20.50
  -5  -1  -8  108.59   13.20
  -5   1  -8   70.99   11.80
  -5   1  -8  127.59   17.40
   5   1   8  106.39   14.90
  -5   1  -8  112.19   26.10
   5   1   8   79.79   16.50
  -5   1  -8   97.09   31.30
   6  -1   8 1189.58   68.09
  -6  -1  -8 1218.88   92.59
   6  -1   8 1103.49   68.69
  -6  -1  -8 1074.39   65.99
  -6   1  -8 1173.78   68.09
   6   1   8 1174.28   68.89
  -6   1  -8 1221.88   68.79
  -6   1  -8 1352.96   91.19
  -7  -1  -8  436.06   55.29
   7   1   8  390.06   29.40
  -7   1  -8  354.46   54.19
  -8  -1  -8  241.68   46.90
  -8   1  -8  185.78   36.30
   8   1   8  201.78   20.00
   9  -1   8   16.40    7.30
  -9  -1  -8   -8.10   23.80
   9   1   8   -0.40    5.60
  -9   1  -8   24.80   30.40
  11  -2  -8   20.00    9.40
  11   2  -8    0.20   10.20
 -11   2   8   27.20   23.70
  10   2  -8   30.90   14.60
 -10   2   8   59.79   31.00
   9  -2  -8   30.10   11.50
   9   2  -8    5.20   14.80
   9   2  -8   21.50   15.70
   9   2  -8   22.20   27.20
  -9   2   8    7.70   32.60
   8  -2  -8   16.10   11.20
   8   2  -8   44.30   24.60
   8   2  -8   11.30   16.40
  -8   2   8   38.90   11.10
  -8   2   8  -14.60   30.60
   8   2  -8   22.00   12.30
  -8   2   8    3.70   10.30
   7  -2  -8  104.39   18.00
  -7   2   8  131.19   42.30
  -7   2   8  108.99   15.00
   7   2  -8   71.59   22.10
  -7   2   8  106.89   14.10
   7   2  -8  122.89   15.90
   7   2  -8  119.99   28.10
   6  -2  -8  359.96   38.60
   6  -2  -8  384.46   37.30
  -6  -2   8  396.66   21.50
  -6   2   8  398.56   27.00
  -6   2   8  408.96   26.50
   6   2  -8  414.06   32.60
  -6   2   8  465.05   65.49
   6   2  -8  383.36   50.09
   5  -2  -8    4.60    9.80
   5  -2  -8    6.90   16.00
  -5   2   8   20.40    7.10
  -5   2   8    9.80   22.20
  -5   2   8   26.80   34.00
   5   2  -8   81.29   24.60
  -5   2   8   16.50    6.50
   5   2  -8   -1.90   21.80
   4  -2  -8  501.05   42.00
   4  -2  -8  533.45   34.00
   4  -2  -8  535.45   32.00
  -4   2   8  509.55   38.70
  -4   2   8  537.05   32.10
  -4   2   8  552.64   31.50
  -4   2   8  496.85   64.59
   3  -2  -8  440.46   25.90
  -3  -2   8  425.36   27.10
   3  -2  -8  398.56   29.10
   3  -2  -8  429.86   28.40
   3  -2  -8  399.56   36.60
   3   2  -8  442.86   22.80
  -3   2   8  430.66   25.70
  -3   2   8  378.36   25.60
  -3   2   8  379.76   57.29
  -3   2   8  381.26   30.60
   2  -2  -8  713.93   39.50
   2  -2  -8  656.03   40.70
   2  -2  -8  725.23   39.00
   2  -2  -8  678.83   48.40
  -2  -2   8  726.63   40.20
  -2   2   8  603.94   68.39
  -2   2   8  679.83   39.20
  -2   2   8  634.14   38.50
   2   2  -8  718.93   37.10
  -2   2   8  612.64   43.20
   1  -2  -8  554.14   38.50
  -1  -2   8  484.15   69.09
   1  -2  -8  642.24   36.70
  -1  -2   8  679.53   38.60
   1  -2  -8  673.73   36.80
  -1   2   8  698.33   72.09
  -1   2   8  660.43   36.80
  -1   2   8  593.44   40.50
  -1   2   8  658.63   37.10
   1   2  -8  665.23   35.60
   0  -2  -8   96.39   14.20
   0  -2  -8   83.39    9.40
   0  -2   8   91.39   12.60
   0  -2  -8   50.19   38.90
   0  -2  -8   97.29    9.30
   0  -2   8   43.10   32.50
   0   2   8   68.09   12.30
   0   2   8   58.99    9.30
   0   2  -8   80.09   11.10
   0   2  -8   79.69    9.00
   0   2   8   80.49   10.20
   1  -2   8  763.52   73.79
  -1  -2  -8  903.71   49.60
  -1  -2  -8  931.31   49.20
   1  -2   8  903.91   52.09
   1   2   8  905.01   50.29
   1   2   8  831.72   50.29
  -1   2  -8  891.61   49.60
  -1   2  -8  898.51   49.90
   1   2   8  913.91   53.39
  -2  -2  -8   69.29    9.10
   2  -2   8   80.09   27.00
   2  -2   8   62.09   24.40
  -2  -2  -8   54.99   35.40
   2  -2   8   66.59   11.10
  -2  -2  -8   57.89    8.70
  -2   2  -8   68.79   10.30
   2   2   8   38.30    9.40
   2   2   8   65.29   12.70
  -2   2  -8   62.69    9.80
  -3  -2  -8  352.46   21.70
   3  -2   8  332.07   30.00
   3  -2   8  330.97   44.60
   3  -2   8  350.16   26.00
  -3  -2  -8  341.97   22.60
  -3  -2  -8  304.37   56.39
  -3   2  -8  316.27   25.60
  -3   2  -8  325.57   24.00
   3   2   8  305.27   27.80
  -3   2  -8  307.97   37.50
   3   2   8  289.87   26.50
   4  -2   8  381.66   48.20
   4  -2   8  406.96   31.30
  -4  -2  -8  370.76   57.69
  -4  -2  -8  398.26   25.20
  -4  -2  -8  341.47   23.50
   4  -2   8  375.56   28.30
   4   2   8  284.47   30.10
  -4   2  -8  358.66   33.20
  -4   2  -8  377.16   74.09
   4   2   8  309.97   32.50
  -4   2  -8  313.47   38.90
  -4   2  -8  359.76   27.40
   5  -2   8  198.48   23.50
  -5  -2  -8  230.28   18.40
   5  -2   8  225.68   23.80
  -5  -2  -8  229.78   19.90
  -5  -2  -8  170.78   38.80
  -5   2  -8  216.78   35.70
  -5   2  -8  333.07   50.29
  -5   2  -8  257.77   23.90
   5   2   8  189.88   24.10
  -6  -2  -8  347.77   25.50
   6  -2   8  339.77   32.50
   6  -2   8  291.27   36.40
  -6  -2  -8  352.06   56.99
   6  -2   8  362.26   28.30
  -6  -2  -8  382.06   27.00
   6   2   8  343.07   43.00
  -6   2  -8  343.57   67.69
  -6   2  -8  309.17   40.00
   6   2   8  343.27   27.10
  -6   2  -8  337.37   31.30
  -7  -2  -8  155.88   38.10
  -7   2  -8   92.79   44.10
   7   2   8  132.29   28.30
  -7   2  -8   86.89   21.10
   7   2   8  126.09   15.70
  -8  -2  -8    7.80   26.10
  -8   2  -8    1.00   48.80
  -8   2  -8   12.90   21.60
   8   2   8    8.10    7.00
  -9  -2  -8   18.10   28.10
   9  -2   8   53.59    7.80
   9   2   8   78.09    9.80
  10  -3  -8    5.90    8.30
  10   3  -8   11.20   10.80
 -10   3   8   -9.70   23.70
   9  -3  -8   90.99   16.70
  -9   3   8  143.69   37.90
   9   3  -8  101.99   13.30
   9   3  -8   79.09   22.90
   8  -3  -8   72.89   14.60
   8   3  -8   73.59   11.40
   8   3  -8   37.20   19.50
  -8   3   8   47.20   35.70
   7  -3  -8  270.27   28.90
   7   3  -8  254.47   23.80
   7   3  -8  233.68   38.80
  -7   3   8  234.58   53.09
  -7   3   8  263.57   25.60
   6  -3  -8  122.29   37.10
   6  -3  -8   63.19   28.10
  -6   3   8   57.99   39.00
  -6   3   8  105.29   16.80
  -6   3   8  101.39   16.10
  -6   3   8   55.79   62.89
   6   3  -8   94.29   24.40
   6   3  -8  118.59   14.50
   5  -3  -8   58.09   35.30
   5  -3  -8   72.99   26.10
   5  -3  -8   86.09   17.10
  -5   3   8  145.49   45.80
   5   3  -8   73.59   12.70
  -5   3   8  110.69   15.30
   5   3  -8  100.79   27.70
  -5   3   8  113.29   15.70
   4  -3  -8   94.69   13.20
   4  -3  -8   47.30   34.70
   4  -3  -8   61.89   24.30
  -4   3   8  -20.10   40.20
  -4   3   8   94.99   14.10
   4   3  -8   85.79   25.00
  -4   3   8   52.49   10.10
  -4   3   8   44.90   42.30
   4   3  -8   64.99   14.00
   3  -3  -8    9.90   34.10
   3  -3  -8  -17.70   19.50
   3  -3  -8  -17.20   13.50
   3  -3  -8   -2.00    7.30
   3  -3  -8   -5.50   67.09
  -3  -3   8   34.80   49.70
  -3   3   8   35.10   42.70
   3   3  -8   -1.60   13.00
  -3   3   8    3.70    7.90
   3   3  -8   25.10   24.00
  -3   3   8  -25.90   33.50
  -3   3   8   10.60   19.30
  -3   3   8   12.40   10.50
   2  -3  -8  585.84   45.60
  -2  -3   8  691.93   45.50
   2  -3  -8  656.93   55.79
   2  -3  -8  539.75   70.59
   2  -3  -8  678.23   42.40
   2  -3  -8  698.23   40.20
   2   3  -8  654.33   43.80
  -2   3   8  610.74   81.99
  -2   3   8  664.83   40.70
  -2   3   8  629.14   53.69
   2   3  -8  695.43   39.90
   2   3  -8  704.53   46.00
   2   3  -8  677.83   57.39
   2   3  -8  735.33   37.00
  -2   3   8  697.33   41.80
   1  -3  -8  139.69   36.50
   1  -3  -8  192.18   17.80
   1  -3  -8  135.29   40.30
  -1  -3   8  180.28   24.50
  -1  -3   8  162.78   45.20
   1  -3  -8  250.37   34.40
   1  -3  -8  204.18   16.20
   1  -3  -8   77.49   46.30
   1   3  -8  206.38   25.90
  -1   3   8  194.28   29.20
  -1   3   8  189.68   18.10
   1   3  -8  245.48   40.00
   1   3  -8  198.48   14.20
  -1   3   8  144.69   24.00
   1   3  -8  198.68   20.40
   0  -3  -8  500.55   47.40
   0  -3   8  361.56   64.99
   0  -3  -8  424.36   27.90
   0  -3  -8  429.76   28.40
   0  -3  -8  400.46   68.29
   0  -3   8  385.06   44.10
   0  -3   8  457.75   33.30
   0   3  -8  372.46   51.59
   0   3  -8  457.55   38.10
   0   3   8  382.76   34.60
   0   3   8  415.56   29.70
   0   3  -8  480.45   27.30
   0   3   8  399.16   47.50
   1  -3   8  322.87   37.30
  -1  -3  -8  346.97   23.80
  -1  -3  -8  426.06   68.29
  -1  -3  -8  352.96   24.30
   1  -3   8  388.56   60.69
   1  -3   8  395.86   30.00
  -1   3  -8  303.97   52.59
   1   3   8  331.47   27.90
  -1   3  -8  388.66   36.30
   1   3   8  309.27   31.40
   1   3   8  292.67   51.39
   2  -3   8   81.79   17.60
  -2  -3  -8   95.49   41.70
   2  -3   8   47.60   31.90
   2  -3   8   61.89   15.00
  -2  -3  -8   90.19   12.00
  -2  -3  -8   77.09   11.00
  -2   3  -8  113.99   17.20
  -2   3  -8   56.69   17.30
  -3  -3  -8   49.90    9.40
   3  -3   8   40.90   28.60
   3  -3   8   97.49   18.50
  -3  -3  -8   85.49   12.70
   3  -3   8   66.89   14.50
  -3  -3  -8   55.89   38.80
   3   3   8   64.99   14.60
  -3   3  -8   47.40   15.10
  -3   3  -8   85.99   21.20
  -4  -3  -8   12.40    8.90
   4  -3   8   27.80   12.70
  -4  -3  -8   27.30    9.40
   4  -3   8   43.20   15.00
  -4  -3  -8    1.60   34.40
   4  -3   8   24.60   27.50
   4   3   8   15.20   10.30
  -4   3  -8   35.10   16.70
  -4   3  -8   17.40   17.10
  -4   3  -8   59.59   18.10
   5  -3   8   21.30   24.80
   5  -3   8    9.10   10.20
  -5  -3  -8    8.20   11.00
  -5  -3  -8    3.10   33.50
  -5  -3  -8   14.70   11.20
   5   3   8   19.40   20.00
   5   3   8   10.70    9.10
  -5   3  -8    8.70   14.80
  -6  -3  -8  -19.60   31.20
   6  -3   8    0.30   13.70
   6  -3   8    1.70    9.20
  -6   3  -8    2.30   13.30
   6   3   8   -6.70   17.50
   6   3   8    2.20    7.30
   7  -3   8   41.60   11.10
  -7  -3  -8   20.00   31.30
   7  -3   8    2.30   12.80
   7   3   8   19.10   18.60
  -7   3  -8   32.00   15.20
   7   3   8   22.50    7.70
  -8  -3  -8   -3.70   28.30
  -8  -3  -8   36.60   29.90
   8   3   8   24.90    6.60
  -8   3  -8    9.20   12.60
   9  -4  -8   29.10    9.50
   9   4  -8   18.20   12.90
   9   4  -8   28.70   11.30
   8  -4  -8   87.99   16.90
   8   4  -8   50.99   15.50
  -8   4   8   16.80   39.90
   8   4  -8   68.09   14.70
   7  -4  -8  125.19   22.20
   7   4  -8  168.58   27.70
  -7   4   8   86.99   45.90
   7   4  -8  133.99   19.50
  -7   4   8   47.80   39.30
   6  -4  -8  180.98   30.20
   6   4  -8   99.29   21.50
  -6   4   8   25.20   50.59
   6   4  -8  159.48   20.60
  -5  -4   8  -33.30   60.29
   5  -4  -8   46.40   27.40
   5  -4  -8   29.50   40.60
   5   4  -8   34.50   17.50
  -5   4   8    5.50   14.20
  -5   4   8    6.90   30.90
  -5   4   8   -6.30   59.09
   5   4  -8   38.30   21.80
   4  -4  -8  188.58   37.50
   4  -4  -8  249.78   27.10
   4  -4  -8  145.29   40.00
  -4  -4   8  133.09   53.09
   4   4  -8  240.88   38.40
  -4   4   8  178.88   24.80
   3  -4  -8  241.18   43.70
   3  -4  -8  254.97   26.30
   3   4  -8  329.87   36.50
  -3   4   8  315.87   29.00
   3   4  -8  314.77   43.70
   2  -4  -8  294.17   47.20
   2  -4  -8  274.17   44.90
   2  -4  -8  329.97   40.30
  -2  -4   8  288.97   36.90
   2  -4  -8  316.57   26.30
   2   4  -8  320.07   32.10
   2   4  -8  348.67   28.10
  -2   4   8  309.07   31.10
   2   4  -8  352.56   18.90
   2   4  -8  350.26   20.10
   2   4  -8  368.76   43.40
   1  -4  -8   49.40   49.20
  -1  -4   8   61.59   22.70
   1  -4  -8   16.20   33.30
   1  -4  -8   80.99   20.00
   1  -4  -8   24.20   32.10
  -1  -4   8   19.30   38.80
   1  -4  -8   55.09   11.40
  -1   4   8   14.40   23.20
   1   4  -8   57.99    8.20
  -1   4   8   31.10   18.50
   1   4  -8   60.09   14.50
   1   4  -8   46.10   23.90
   0  -4  -8  296.67   49.70
   0  -4   8  430.96   42.30
   0  -4   8  405.76   41.50
   0  -4  -8  288.97   50.49
   0  -4  -8  379.56   33.00
   0  -4  -8  399.26   29.10
   0   4  -8  383.56   48.20
   0   4  -8  439.56   35.50
   0   4  -8  432.66   26.80
   1  -4   8   31.00   19.70
  -1  -4  -8  -11.80   37.80
  -1  -4  -8    2.50   33.10
   1  -4   8  -20.80   32.90
   1  -4   8   31.70   16.30
  -1  -4  -8   17.60    8.90
  -1  -4  -8   27.60   13.60
  -1   4  -8   26.00   13.10
   1   4   8   21.10   21.80
  -1   4  -8    5.10   29.20
  -1   4  -8   29.60   10.00
  -2  -4  -8    2.90   39.30
   2  -4   8  -16.70   18.30
   2  -4   8  -38.00   30.40
  -2  -4  -8   -6.90   10.00
  -2  -4  -8   23.20   34.20
  -2  -4  -8   30.40   46.70
  -2  -4  -8    5.00   13.00
   2  -4   8   -0.20   13.50
   2   4   8    5.20   19.50
   2   4   8   -9.70   18.30
  -2   4  -8   -0.90   11.20
  -2   4  -8   -0.30   12.00
   3  -4   8  255.37   50.79
   3  -4   8  301.77   29.20
   3   4   8  188.48   25.30
  -3   4  -8  243.48   28.50
  -3   4  -8  277.57   30.50
   3   4   8  268.87   35.90
   4  -4   8   10.70    9.80
  -4  -4  -8    8.50   35.50
  -4  -4  -8   -2.20   31.00
   4  -4   8   17.80   28.70
   4   4   8   -6.70   17.20
  -4   4  -8   14.50   11.80
   4   4   8   -6.50   13.70
   4   4   8    7.70    9.20
   5  -4   8  388.56   28.40
   5   4   8  357.06   26.40
  -5   4  -8  379.36   32.60
   5   4   8  347.37   35.50
  -6  -4  -8    4.20   28.80
   6  -4   8   29.10   12.00
  -6  -4  -8   29.70   30.50
   6  -4   8   58.99    9.60
   6   4   8   27.30   13.70
   6   4   8   36.30    7.70
  -7  -4  -8   27.20   28.80
  -7  -4  -8   -0.90   31.30
   7   4   8   55.59    8.00
  -7   4  -8   72.79   13.40
   7   4   8   63.49   15.70
  -7   5   8   20.80   22.00
   7   5  -8   33.00   12.30
   7   5  -8   14.70   10.80
   6  -5  -8    2.90   17.80
  -6   5   8   11.90   22.10
   6   5  -8   12.10   12.00
   6   5  -8   20.00   15.00
   5  -5  -8  138.19   23.20
  -5  -5   8   27.80   52.19
   5   5  -8  116.69   17.90
   5   5  -8  145.59   24.70
  -4  -5   8  -15.80   42.80
   4  -5  -8   15.20   20.90
  -4   5   8   21.00   21.20
   4   5  -8   37.70   14.70
   3  -5  -8  103.39   27.70
  -3  -5   8   98.19   44.40
  -2  -5   8   89.09   41.30
  -2  -5   8   99.79   20.90
   2  -5  -8   26.70   25.00
   2  -5  -8    2.20   57.59
   2   5  -8   53.69   18.80
  -1  -5   8   24.80   36.70
  -1  -5   8   54.29   17.10
   1  -5  -8   55.89   49.10
  -1   5   8   59.09   22.90
   1   5  -8   49.40   20.30
   1   5  -8   63.79   11.30
   0  -5  -8   10.20   25.40
   0  -5   8   -4.20   13.40
   0  -5  -8    5.70   43.70
   0  -5   8   -6.10   31.10
   0   5  -8    6.70    9.70
   0   5  -8  -30.00   24.50
   0   5   8   -1.80   15.80
   0   5   8    8.10   17.40
  -1  -5  -8   -2.50   24.90
   1  -5   8   43.00   32.50
  -1  -5  -8   51.19   43.00
   1  -5   8   41.20   13.10
   1   5   8   14.30   16.40
  -1   5  -8   37.20   11.20
   1   5   8   22.80   16.50
   2  -5   8   38.70   11.80
   2  -5   8   16.20   27.20
  -2  -5  -8   -3.90   40.60
  -2  -5  -8   47.90   27.00
  -2   5  -8   36.40   10.90
   2   5   8    6.30   15.40
   2   5   8   23.90   14.00
  -3  -5  -8   11.30   38.40
   3  -5   8   36.50   10.60
  -3  -5  -8   13.40   25.50
   3  -5   8   30.70   25.60
  -3   5  -8   66.39   15.10
   3   5   8   45.40   15.00
   4  -5   8  184.88   17.10
  -4   5  -8  170.68   19.40
   4   5   8  166.48   24.40
  -5  -5  -8   17.20   23.40
  -5  -5  -8  -15.60   35.20
   5  -5   8   16.10   10.50
   5  -5   8   26.90    6.80
   5   5   8   10.00    9.60
  -3  -6   8    6.10   29.00
   3  -6  -8   -7.50   12.80
  -3   6   8   -8.50   12.50
   3   6  -8   -7.10   12.30
  -2  -6   8   25.10   27.30
   2  -6  -8   28.50   15.10
  -2   6   8   19.30   13.30
   2   6  -8   57.39   17.00
  -1  -6   8  128.89   16.30
  -1  -6   8   93.29   28.60
   1  -6  -8   85.49   18.50
   0  -6  -8   46.60   17.10
   0  -6   8   26.50   24.00
   0  -6   8   42.00    9.30
   0   6   8   33.40   26.10
   1  -6   8    8.60   22.50
   1  -6   8   15.40    7.20
  -1  -6  -8   -3.10   15.60
  -1  -6  -8   30.30   50.49
   1   6   8   27.30   15.60
   1   6   8   -6.60   11.80
 -11   0   9   30.10   31.80
 -10   0   9   31.20   39.60
   9   0  -9  180.18   27.80
  -9   0   9  152.08   16.00
  -9   0   9  154.88   49.80
   8   0  -9  224.58   30.20
  -8   0   9  176.28   14.70
  -8   0   9  191.08   48.70
  -8   0   9  165.88   17.40
  -7   0   9    3.80    4.80
  -7   0   9    7.70    6.30
   7   0  -9   15.40   17.30
  -7   0   9   -8.30   32.30
  -6   0   9   70.19   27.30
  -6   0   9  100.49    8.90
  -6   0   9   85.29    9.50
  -5   0   9 1321.17   67.99
  -5   0   9 1285.17   68.19
  -5   0   9 1150.58   72.69
   5   0  -9 1311.67   68.09
  -5   0   9 1329.17   80.99
  -4   0   9  223.88   14.60
   4   0  -9  211.18   14.80
  -4   0   9  213.48   30.70
  -4   0   9  210.28   19.10
   3   0  -9 1473.95   76.99
   3   0  -9 1417.16   80.09
  -3   0   9 1461.45   78.29
   3   0  -9 1448.16   76.09
   2   0  -9  234.58   16.10
  -2   0   9  264.97   39.20
  -2   0   9  251.07   17.20
   2   0  -9  246.98   15.90
  -1   0   9   56.49    8.50
   1   0  -9   49.20    7.00
   1   0  -9   37.40    5.70
   1   0  -9   52.49    7.90
  -1   0   9   43.60   16.60
   0   0  -9  135.29   11.40
   0   0   9  128.39   12.00
   0   0  -9  134.29   11.30
   0   0   9  136.39   24.90
   0   0  -9  145.89   11.20
  -1   0  -9   46.30    7.40
   1   0   9   42.20   16.40
  -1   0  -9   44.70    6.90
   1   0   9   51.59    8.50
  -1   0  -9   30.80    7.70
  -2   0  -9    4.10    7.30
   2   0   9    0.10    5.00
  -2   0  -9   -3.70    5.50
  -2   0  -9  -20.40   32.00
  -2   0  -9    1.50    4.60
   2   0   9   13.60   19.60
  -3   0  -9  655.03   40.30
   3   0   9  749.03   42.20
  -3   0  -9  664.33   67.39
  -3   0  -9  720.73   41.30
  -4   0  -9    0.70   25.90
   4   0   9    0.90   13.20
   4   0   9   -1.10    7.30
  -4   0  -9   -4.40    6.70
  -4   0  -9  -13.70   28.00
  -4   0  -9   14.20    8.40
  -5   0  -9  373.46   26.40
   5   0   9  361.66   28.30
  -5   0  -9  349.77   26.20
  -5   0  -9  384.46   53.79
   5   0   9  357.66   34.40
  -5   0  -9  293.67   43.20
   6   0   9  198.78   33.90
  -6   0  -9  193.18   23.50
  -6   0  -9  213.28   22.30
  -6   0  -9  250.47   42.90
  -7   0  -9   51.09   30.30
   7   0   9   74.59   13.00
  -8   0  -9   -5.50   27.10
   8   0   9   13.20    7.70
   9   0   9    7.10    6.20
  -9   0  -9   10.50   29.80
  11   1  -9   34.00   12.80
 -11   1   9   17.90   28.30
  10  -1  -9   21.60   11.50
  10   1  -9   21.90   14.70
 -10   1   9   26.70   33.10
   9  -1  -9   19.00   12.10
  -9   1   9  -23.30   33.70
   9   1  -9    7.60   15.50
  -8  -1   9  169.98   13.10
   8  -1  -9  214.58   26.30
  -8   1   9  212.18   16.90
  -8   1   9  185.48   18.40
  -8   1   9  104.59   40.90
   8   1  -9  134.59   24.90
  -7  -1   9  126.59   10.90
   7  -1  -9  177.08   27.60
   7   1  -9  139.49   30.20
  -7   1   9  158.78   13.70
   7   1  -9  137.09   25.90
  -7   1   9  171.18   15.20
  -7   1   9  126.19   39.00
  -6  -1   9  332.47   18.70
  -6  -1   9  297.57   19.00
  -6   1   9  296.87   53.79
  -6   1   9  317.77   20.60
  -6   1   9  288.97   49.80
   6   1  -9  296.57   44.60
  -6   1   9  320.87   21.40
   6   1  -9  375.46   48.40
   5  -1  -9  252.57   18.80
  -5  -1   9  260.87   16.00
   5  -1  -9  202.78   24.70
  -5   1   9  256.97   17.60
  -5   1   9  280.37   17.40
  -5   1   9  212.98   26.10
  -5   1   9  217.78   42.50
   4  -1  -9 1249.97   79.99
   4  -1  -9 1373.96   74.29
  -4  -1   9 1458.45   75.39
   4  -1  -9 1428.66   75.59
   4   1  -9 1471.45   72.79
  -4   1   9 1363.46   79.09
  -4   1   9 1482.75   93.99
  -4   1   9 1416.66   74.79
  -4   1   9 1307.77   74.09
   3  -1  -9  644.94   37.90
   3  -1  -9  635.94   36.70
   3  -1  -9  624.64   44.90
  -3  -1   9  637.64   37.20
   3   1  -9  671.73   35.60
  -3   1   9  655.63   54.59
  -3   1   9  684.13   37.40
  -3   1   9  632.14   36.50
  -3   1   9  667.93   41.00
  -2  -1   9 2557.44  139.99
   2  -1  -9 2624.04  139.59
   2  -1  -9 2625.14  140.59
   2   1  -9 2803.32  139.19
   2   1  -9 2603.94  138.39
  -2   1   9 2736.03  153.28
  -2   1   9 2740.13  139.59
  -2   1   9 2743.63  142.59
  -2   1   9 2772.02  140.19
   1  -1  -9  887.31   50.09
  -1  -1   9  966.80   51.29
   1  -1  -9  904.31   51.59
   1  -1  -9  936.91   50.39
  -1  -1   9  976.60   69.79
  -1   1   9  929.31   50.89
   1   1  -9  865.91   49.80
  -1   1   9  954.60   52.99
   1   1  -9  912.41   49.99
  -1   1   9  937.51   65.99
   0  -1  -9  400.56   24.60
   0  -1   9  473.85   44.40
   0  -1  -9  372.46   26.00
   0  -1   9  392.46   25.80
   0  -1  -9  419.36   25.00
   0   1  -9  420.86   25.00
   0   1   9  421.96   27.10
   0   1   9  402.76   44.90
   0   1  -9  426.06   24.80
  -1  -1  -9  646.04   36.60
  -1  -1  -9  524.25   71.59
  -1  -1  -9  676.13   37.70
   1  -1   9  663.53   38.70
  -1  -1  -9  581.24   39.20
   1  -1   9  715.13   53.29
   1   1   9  638.64   62.29
  -1   1  -9  674.93   37.50
   1   1   9  648.94   39.00
  -1   1  -9  634.64   37.40
  -1   1  -9  689.93   38.00
  -2  -1  -9  237.88   44.80
   2  -1   9  263.77   20.20
   2  -1   9  280.17   34.40
  -2  -1  -9  250.17   17.90
  -2  -1  -9  279.97   18.90
  -2   1  -9  241.68   19.70
  -2   1  -9  210.98   52.39
   2   1   9  285.07   21.00
  -2   1  -9  273.27   20.00
  -2   1  -9  279.57   19.60
   3  -1   9  378.46   30.70
   3  -1   9  415.96   43.40
  -3  -1  -9  273.57   54.59
  -3  -1  -9  401.16   26.00
   3  -1   9  409.96   27.60
  -3  -1  -9  395.66   25.10
  -3   1  -9  448.56   62.89
  -3   1  -9  401.26   26.90
  -3   1  -9  405.46   38.60
  -3   1  -9  400.16   29.20
   3   1   9  393.76   28.20
  -3   1  -9  410.06   27.30
  -4  -1  -9   96.99   33.50
   4  -1   9   68.09   11.50
  -4  -1  -9   85.99   12.50
   4  -1   9   81.79   14.00
  -4  -1  -9   96.19   12.60
   4   1   9   73.99   13.70
  -4   1  -9   87.19   21.10
  -4   1  -9   87.69   35.10
   4   1   9   56.39   13.90
  -4   1  -9   86.59   13.80
   4   1   9  101.99   23.10
  -4   1  -9   95.09   13.00
  -5  -1  -9  133.59   36.20
   5  -1   9  115.39   19.50
  -5  -1  -9  117.79   15.80
  -5  -1  -9  133.19   16.20
   5  -1   9  122.29   20.90
  -5   1  -9  171.98   39.40
  -5   1  -9  143.59   17.40
   5   1   9  130.49   16.60
  -5   1  -9  152.08   19.00
   5   1   9  111.89   19.70
   6  -1   9   23.30   14.90
  -6  -1  -9   38.60   12.50
   6  -1   9   17.40   14.50
  -6  -1  -9   28.10   27.10
  -6  -1  -9   12.00   11.20
  -6   1  -9   -4.40   19.40
  -6   1  -9    3.20   20.90
   6   1   9   29.60   11.10
  -6   1  -9   20.60   13.10
  -6   1  -9   13.30   30.70
  -7  -1  -9   70.09   32.80
  -7   1  -9   35.80   32.70
  -7   1  -9   44.60   25.20
   7   1   9   70.59   12.40
  -8  -1  -9   -6.50   27.40
   8  -1   9    8.50    8.00
   8   1   9   26.40    8.50
  -8   1  -9   -6.90   33.30
   9  -1   9   36.20    7.20
  -9  -1  -9   36.20   28.20
   9   1   9   31.20    6.50
  -9   1  -9  -26.70   60.49
  11  -2  -9   30.20   11.70
 -11   2   9   31.60   23.70
  10  -2  -9    5.80    9.90
 -10   2   9    7.30   27.80
  10   2  -9  -13.00   11.70
  -9   2   9    8.50   28.80
   9   2  -9   -1.60   25.20
   9   2  -9    8.90   14.50
   8  -2  -9  282.67   26.80
  -8   2   9  221.78   24.40
   8   2  -9  282.67   41.50
  -8   2   9  190.38   47.30
  -8   2   9  205.88   22.80
   7  -2  -9  326.27   31.00
  -7   2   9  283.17   23.00
   7   2  -9  253.77   43.80
  -7   2   9  314.67   24.20
   6  -2  -9   44.20   20.90
   6  -2  -9   76.79   21.70
   6   2  -9   30.20   20.40
  -6   2   9   54.79   36.50
  -6   2   9   70.29   11.10
  -6   2   9   55.89   10.20
   6   2  -9   27.10   21.20
   6   2  -9   63.99   15.40
  -5  -2   9  209.48   15.20
   5  -2  -9  192.68   33.40
  -5   2   9  227.08   39.30
  -5   2   9  220.38   17.70
  -5   2   9  294.07   56.39
  -5   2   9  269.47   19.00
   5   2  -9  338.57   42.10
   4  -2  -9  217.98   19.40
   4  -2  -9  246.28   21.10
   4  -2  -9  205.48   33.00
   4   2  -9  234.68   41.10
  -4   2   9  274.67   18.90
  -4   2   9  265.17   18.50
  -4   2   9  243.68   27.40
  -4   2   9  215.38   36.00
  -4   2   9  223.48   42.60
   3  -2  -9  321.17   24.50
   3  -2  -9  310.97   34.30
   3  -2  -9  314.47   21.60
  -3   2   9  301.27   26.90
  -3   2   9  264.97   53.49
   3   2  -9  335.77   18.40
  -3   2   9  317.97   21.20
  -3   2   9  310.77   21.30
   2  -2  -9  979.30   54.09
   2  -2  -9  856.31   54.39
   2  -2  -9 1085.29   67.09
  -2  -2   9  984.70   55.19
   2  -2  -9  925.01   56.09
  -2   2   9 1014.70   54.59
  -2   2   9  971.80   53.99
   2   2  -9 1030.00   52.29
  -2   2   9  910.81   82.99
  -2   2   9  987.30   59.29
  -1  -2   9 1588.74  117.89
  -1  -2   9 1830.82   94.39
   1  -2  -9 1780.82   92.99
   1  -2  -9 1632.24   95.29
   1  -2  -9 1760.92   92.99
  -1   2   9 1507.95  119.79
  -1   2   9 1853.61   93.69
  -1   2   9 1740.13   92.89
  -1   2   9 1738.63   97.49
   1   2  -9 1848.02   91.89
   0  -2  -9  207.58   15.60
   0  -2  -9  109.69   44.90
   0  -2  -9  146.79   20.40
   0  -2   9  136.69   35.10
   0  -2   9  199.98   18.00
   0  -2  -9  190.28   15.20
   0   2   9  184.08   20.50
   0   2   9  206.18   17.00
   0   2   9  218.28   17.80
   0   2  -9  200.08   16.80
   0   2  -9  217.08   15.00
   0   2   9  178.88   53.09
   1  -2   9 1128.19   61.99
  -1  -2  -9 1100.09   59.59
   1  -2   9  933.41   74.99
   1  -2   9 1027.60   82.29
  -1  -2  -9 1083.49   58.89
  -1   2  -9 1083.29   59.89
   1   2   9 1080.49   63.89
  -1   2  -9 1068.19   67.29
   1   2   9 1067.49   60.19
  -1   2  -9 1090.59   59.59
   2  -2   9  123.09   18.50
   2  -2   9  133.99   15.40
  -2  -2  -9  119.99   12.50
  -2  -2  -9   98.79   38.30
   2  -2   9  148.49   30.00
   2   2   9  105.69   16.20
  -2   2  -9  101.49   14.80
  -2   2  -9  107.39   14.70
   2   2   9  110.89   16.50
  -2   2  -9   80.39   17.30
   2   2   9   80.89   24.20
   3  -2   9  103.39   17.20
   3  -2   9   99.49   25.90
  -3  -2  -9   89.89   38.70
  -3  -2  -9  112.39   12.80
  -3  -2  -9  100.89   12.40
   3  -2   9  118.59   20.60
   3   2   9   59.49   31.40
  -3   2  -9  118.29   16.20
   3   2   9   86.29   16.70
   3   2   9   64.69   16.10
  -3   2  -9   78.39   13.90
  -3   2  -9   94.59   19.50
  -4  -2  -9   97.39   13.30
   4  -2   9  126.49   31.20
  -4  -2  -9   90.99   13.80
   4  -2   9   82.09   15.00
   4  -2   9  106.09   15.60
  -4  -2  -9   65.69   33.10
   4   2   9  103.99   21.70
  -4   2  -9   66.29   19.20
  -4   2  -9  120.39   23.10
  -4   2  -9   80.79   13.80
   4   2   9   96.29   14.70
  -5  -2  -9    2.70    9.30
   5  -2   9   -7.70    9.80
  -5  -2  -9   11.70    9.20
   5  -2   9    1.20   12.70
  -5  -2  -9    8.00   31.40
  -5   2  -9    7.90   12.60
  -5   2  -9   10.60   15.80
   5   2   9    7.40   10.20
  -5   2  -9    9.20   61.19
   6  -2   9   48.40   11.60
  -6  -2  -9   33.00   30.70
   6   2   9   22.60    8.80
   6   2   9   62.79   22.40
  -6   2  -9   -8.60   58.49
  -6   2  -9   13.70   15.60
  -7  -2  -9   99.39   35.60
  -7   2  -9   89.29   20.10
   7   2   9  108.79   28.10
  -8  -2  -9   21.70   29.50
   8   2   9   13.10    7.10
  -8   2  -9   39.70   21.90
  10  -3  -9   -5.50   10.50
 -10   3   9    9.90   24.00
  10   3  -9    0.50   10.30
   9   3  -9   47.40   14.20
  -9   3   9   74.19   34.40
   9   3  -9   61.89   19.00
   8  -3  -9   98.19   19.80
   8   3  -9   63.59   14.60
   8   3  -9   96.59   22.60
  -8   3   9   37.50   35.80
   7  -3  -9  194.98   26.40
   7   3  -9  211.68   34.50
   7   3  -9  188.08   25.10
  -7   3   9  147.59   45.10
  -7   3   9  227.98   34.80
   6  -3  -9   77.69   19.70
   6  -3  -9   82.69   32.50
   6   3  -9   68.29   20.10
  -6   3   9   69.19   15.70
   6   3  -9   88.69   15.20
  -6   3   9   29.90   40.60
  -6   3   9   89.59   14.20
   5  -3  -9   41.50   35.30
   5  -3  -9   40.10   28.90
  -5   3   9   32.80   10.20
  -5   3   9   15.50   45.70
  -5   3   9   76.99   15.00
   5   3  -9   20.20   20.20
  -5   3   9   52.69   41.60
   5   3  -9   68.09   23.80
   5   3  -9   53.39   15.00
  -4  -3   9   -4.70   52.69
   4  -3  -9    7.40   10.70
   4  -3  -9   -7.70   33.70
  -4   3   9  -30.90   39.20
  -4   3   9   -0.10    8.10
  -4   3   9   12.50   39.50
   4   3  -9   29.40   21.80
  -4   3   9   14.40   12.70
   4   3  -9  -11.40   14.00
   3  -3  -9  226.38   28.90
   3  -3  -9  146.09   17.30
  -3  -3   9   83.69   46.40
   3  -3  -9  136.69   38.80
   3  -3  -9  160.88   29.60
  -3   3   9  131.49   49.90
  -3   3   9  196.28   18.00
  -3   3   9  123.99   24.30
  -3   3   9  170.08   20.30
   3   3  -9  170.18   26.80
   2  -3  -9   45.10    9.10
  -2  -3   9   30.80   15.80
   2  -3  -9   77.09   25.20
   2  -3  -9  -14.80   53.19
  -2  -3   9   18.40   39.10
   2  -3  -9   37.10   20.30
   2  -3  -9   19.00   34.10
   2  -3  -9   42.30   15.90
  -2   3   9   33.90   55.09
  -2   3   9   48.10   10.50
  -2   3   9   67.09   17.80
   2   3  -9   63.99   21.80
  -2   3   9  -10.60   29.70
   2   3  -9   43.20   13.50
   2   3  -9   56.49    7.40
   2   3  -9   55.69   14.00
  -2   3   9   36.60   14.50
  -2   3   9   66.09   21.70
   2   3  -9   46.80   12.20
  -1  -3   9  284.07   28.60
   1  -3  -9  274.37   23.30
  -1  -3   9  214.18   38.20
   1  -3  -9  264.47   42.00
  -1  -3   9  197.58   46.20
   1  -3  -9  173.68   42.00
   1  -3  -9  281.37   21.00
  -1   3   9  280.77   23.10
  -1   3   9  221.78   30.20
  -1   3   9  260.67   38.80
   1   3  -9  307.97   18.90
   1   3  -9  307.07   28.00
   1   3  -9  291.37   43.20
   0  -3   9  857.61   52.09
   0  -3   9  800.72   56.29
   0  -3  -9  848.92   48.80
   0  -3  -9  827.42   67.39
   0  -3  -9  871.21   48.10
   0  -3  -9  817.42   81.59
   0  -3   9  710.23   78.99
   0   3   9  693.53   54.49
   0   3  -9  909.21   55.69
   0   3  -9  782.62   63.39
   0   3  -9  843.22   46.60
   0   3   9  776.82   49.20
   0   3   9  719.83   61.09
  -1  -3  -9   33.70    8.10
  -1  -3  -9   17.80   39.20
  -1  -3  -9   11.70   36.90
   1  -3   9   18.60   16.00
   1  -3   9   21.00   29.10
   1  -3   9   36.00   13.10
  -1  -3  -9   29.60   50.79
  -1  -3  -9   28.10   10.30
   1   3   9   -0.30   13.60
   1   3   9   46.80   26.90
   1   3   9   36.90   16.60
  -1   3  -9   13.10   26.30
  -1   3  -9   24.50   13.40
  -1   3  -9   32.50    8.70
   2  -3   9  261.97   48.20
   2  -3   9  215.08   26.00
  -2  -3  -9  222.08   20.10
  -2  -3  -9  315.17   51.09
   2  -3   9  242.38   28.20
  -2  -3  -9  207.18   19.80
  -2   3  -9  272.27   30.40
  -2   3  -9  237.38   21.50
  -3  -3  -9   61.19   39.00
   3  -3   9  130.49   21.70
  -3  -3  -9  105.89   15.40
   3  -3   9   79.99   29.40
  -3  -3  -9   83.19   12.70
   3  -3   9  128.19   19.60
  -3   3  -9  131.09   21.20
  -3   3  -9  135.59   21.40
  -3   3  -9   76.09   17.50
   3   3   9   68.39   15.50
  -4  -3  -9  118.79   40.90
   4  -3   9  185.98   23.20
   4  -3   9  211.78   34.30
   4  -3   9  220.48   28.90
  -4  -3  -9  167.68   20.30
  -4  -3  -9  206.38   20.60
  -4   3  -9  211.78   34.10
  -4   3  -9  205.28   28.30
  -4   3  -9  216.88   34.30
   4   3   9  158.78   22.10
   5  -3   9  267.77   23.10
  -5  -3  -9  140.69   42.70
   5   3   9  288.87   35.80
   5   3   9  205.98   21.80
  -5   3  -9  244.68   29.80
  -6  -3  -9   41.20   34.30
   6  -3   9   77.39   11.60
  -6   3  -9   49.50   14.80
   6   3   9   62.09   10.50
   6   3   9   40.90   18.10
  -7  -3  -9  -15.70   29.50
  -7  -3  -9    7.60   26.00
   7   3   9    6.40   17.70
   7   3   9   13.40    7.50
  -7   3  -9    7.60   12.70
   9   4  -9   54.49   10.70
   9   4  -9   80.49   14.50
   8  -4  -9  223.88   22.00
  -8   4   9  108.49   46.00
   8   4  -9  200.18   27.40
   8   4  -9  164.78   25.60
   7  -4  -9   40.50   14.10
   7   4  -9   55.59   17.60
   7   4  -9    5.20   15.60
  -7   4   9   16.40   45.60
  -7   4   9   12.40   37.50
   6  -4  -9  -10.20   26.30
   6   4  -9    6.20   14.30
  -6   4   9  -49.80   51.29
   6   4  -9    0.90   15.80
  -6   4   9   -6.60   31.50
   5  -4  -9   42.50   26.10
  -5  -4   9   25.00   56.79
  -5   4   9   12.50   30.60
   5   4  -9   -6.50   19.00
  -5   4   9  -83.69   98.09
   5   4  -9   28.60   17.70
   4  -4  -9   59.59   40.40
  -4  -4   9   71.49   49.30
   4  -4  -9   44.60   19.00
   4  -4  -9   63.19   30.00
  -4   4   9   22.70   28.60
   4   4  -9   51.79   18.50
   4   4  -9   91.69   22.90
  -4   4   9   73.19   18.50
   3  -4  -9   66.89   38.00
   3  -4  -9  101.59   17.10
  -3  -4   9   10.80   43.10
   3  -4  -9   59.59   31.20
  -3   4   9   13.30   26.50
   3   4  -9   53.09   20.10
  -3   4   9   74.79   18.10
  -2  -4   9  363.06   71.69
   2  -4  -9  459.95   33.60
   2  -4  -9  413.56   67.89
  -2  -4   9  467.75   44.00
   2  -4  -9  396.36   62.39
  -2   4   9  373.26   38.10
   2   4  -9  503.75   33.00
   2   4  -9  495.95   46.50
   1  -4  -9  172.78   40.30
  -1  -4   9  209.28   32.20
   1  -4  -9  223.18   30.00
   1  -4  -9  222.68   22.70
   1   4  -9  228.58   16.80
   1   4  -9  228.08   32.60
   1   4  -9  235.68   24.40
   0  -4  -9  143.89   22.90
   0  -4  -9  118.59   40.30
   0  -4   9  162.18   28.20
   0  -4  -9  140.59   18.50
   0  -4  -9   73.89   33.70
   0  -4   9  145.39   26.60
   0  -4   9  168.28   42.80
   0  -4  -9   41.20   48.30
   0   4  -9  126.49   25.80
   0   4  -9  160.48   15.70
   0   4  -9  154.78   22.20
   1  -4   9  190.48   27.80
  -1  -4  -9  171.38   22.90
  -1  -4  -9  115.69   45.70
  -1  -4  -9  191.28   20.90
   1  -4   9  134.49   38.10
  -1  -4  -9  178.98   39.70
   1  -4   9  135.39   25.50
  -1   4  -9  240.48   25.60
  -1   4  -9  152.98   29.90
  -1   4  -9  202.58   19.60
   2  -4   9   39.40   28.00
   2  -4   9   59.39   15.10
  -2  -4  -9   44.50   33.10
  -2   4  -9   37.00   13.00
  -2   4  -9   42.60   13.70
   2   4   9    7.20   18.80
   3  -4   9  230.28   24.60
  -3  -4  -9  193.68   39.80
   3  -4   9  182.28   35.00
   3   4   9  212.88   32.80
  -3   4  -9  272.77   27.50
   4  -4   9  -30.30   30.30
  -4  -4  -9   -4.50   33.10
  -4  -4  -9  -18.20   28.20
   4  -4   9   -3.70    8.70
   4   4   9   -3.30   16.20
  -4   4  -9   -2.70    9.80
   4   4   9   10.00   12.70
   5  -4   9   67.79   16.10
   5  -4   9   91.09   13.80
  -5  -4  -9   21.20   34.40
  -5  -4  -9   37.00   27.30
  -5   4  -9   91.29   17.60
   5   4   9   71.09   11.50
  -6  -4  -9   25.70   30.00
  -6  -4  -9  -15.80   24.90
   6  -4   9   24.70    7.60
   6   4   9   17.40   12.00
  -6   4  -9   23.90    9.50
   6   4   9   22.10    8.60
  -7   5   9   -1.80   22.40
   7   5  -9   12.30   10.40
  -6   5   9   -7.30   20.60
   6   5  -9   -2.90   11.80
  -5  -5   9   31.20   45.40
   5  -5  -9   39.50   19.20
   5   5  -9   43.70   14.50
  -5   5   9   15.10   20.70
   4  -5  -9   42.20   20.90
  -4  -5   9   50.09   41.60
   4   5  -9   65.69   17.20
  -3  -5   9   50.59   38.70
   3  -5  -9   36.40   23.40
   3   5  -9   78.89   18.90
  -2  -5   9   87.29   38.20
   2  -5  -9  134.89   29.20
  -2  -5   9  165.38   26.80
   2   5  -9  172.48   29.40
  -2   5   9  115.79   34.90
  -1  -5   9   62.49   33.40
   1  -5  -9   28.00   53.79
   1  -5  -9   43.70   25.50
   1   5  -9   62.69   20.20
  -1   5   9   61.89   21.80
   0  -5  -9  -24.30   23.10
   0  -5  -9   23.80   45.80
   0  -5   9    1.80   11.60
   0  -5   9   11.60   30.80
   0   5   9    7.70   16.80
   0   5   9    3.10   17.00
   0   5  -9    1.40   23.60
   0   5  -9   -4.50    8.20
  -1  -5  -9    9.80   23.90
   1  -5   9    1.90   10.00
  -1  -5  -9    1.20   42.70
   1  -5   9   10.00   26.80
   1   5   9    2.70   14.30
   1   5   9    0.10   14.90
  -1   5  -9   16.30    9.10
  -2  -5  -9   11.50   23.30
   2  -5   9   22.80    9.60
  -2  -5  -9  -22.10   40.80
   2  -5   9   15.50   25.60
   2   5   9    4.70   14.90
   2   5   9   47.90   15.90
  -2   5  -9   40.90   10.60
   3  -5   9   14.60    7.50
  -3  -5  -9  -27.30   39.20
   3  -5   9    1.80   25.10
  -3  -5  -9   32.20   22.50
  -3   5  -9    4.10    7.30
   3   5   9    9.80   13.70
   3   5   9   13.90   12.70
   4  -5   9   26.90    7.50
  -4  -5  -9   34.80   37.10
  -4  -5  -9   24.60   20.80
   4   5   9    0.00   10.30
  -4   5  -9   19.40    7.60
  11   0 -10   54.29   14.80
 -11   0  10   45.60   32.20
 -10   0  10   65.79   38.00
  10   0 -10   75.89   19.00
   9   0 -10  178.88   31.00
  -9   0  10  148.39   48.50
   8   0 -10  324.77   36.70
  -8   0  10  228.98   48.80
  -8   0  10  284.27   20.20
   7   0 -10    8.80   21.80
  -7   0  10   18.30    5.80
  -7   0  10    7.50    7.00
  -7   0  10    9.50   30.10
  -6   0  10  304.67   20.50
  -6   0  10  319.17   20.00
  -6   0  10  316.87   44.40
  -5   0  10   53.99   20.80
  -5   0  10   67.29    8.50
  -5   0  10   63.39    7.90
  -5   0  10   54.19   15.90
   5   0 -10   65.99    8.50
  -4   0  10  694.13   39.30
  -4   0  10  744.13   51.99
   4   0 -10  686.63   39.50
  -4   0  10  693.13   43.20
  -3   0  10 1206.88   71.49
  -3   0  10 1140.99   62.49
   3   0 -10 1058.79   60.29
   3   0 -10 1123.49   60.59
   3   0 -10 1072.69   64.89
   2   0 -10  143.09   11.90
  -2   0  10  129.89   21.40
  -2   0  10  142.59   13.10
   2   0 -10  138.69   12.50
   1   0 -10  496.15   29.80
  -1   0  10  534.65   31.10
  -1   0  10  471.85   40.60
   1   0 -10  491.85   29.40
   0   0 -10  498.85   29.50
   0   0 -10  466.75   29.30
   0   0  10  506.95   41.20
   0   0 -10  474.45   29.80
   0   0  10  524.75   31.00
  -1   0 -10    0.20    5.00
   1   0  10    1.60   15.60
  -1   0 -10   -3.90    7.00
  -1   0 -10    0.60   49.40
   1   0  10   -0.50    6.00
  -1   0 -10    4.80    6.50
  -2   0 -10  307.97   51.09
  -2   0 -10  315.57   21.70
   2   0  10  320.27   23.20
   2   0  10  326.37   27.90
   2   0  10  321.77   43.00
  -2   0 -10  303.97   23.70
  -2   0 -10  314.37   21.80
  -3   0 -10   54.99   35.50
   3   0  10   25.60   12.30
   3   0  10   26.00    8.20
  -3   0 -10   21.40   20.40
  -3   0 -10   28.50    7.90
  -3   0 -10   34.50   10.00
  -4   0 -10  168.58   19.30
   4   0  10  205.48   25.10
  -4   0 -10  190.08   18.00
  -4   0 -10  158.88   40.20
  -4   0 -10  161.78   31.60
   4   0  10  174.48   20.00
   5   0  10  124.29   19.60
  -5   0 -10   81.09   15.70
   5   0  10  109.79   17.70
  -5   0 -10  174.78   34.50
  -5   0 -10   78.39   35.60
  -5   0 -10  135.29   17.20
  -6   0 -10   16.50   30.90
   7   0  10   14.80    9.00
  -7   0 -10   29.60   33.30
  -8   0 -10   -5.80   31.70
   8   0  10   15.60    7.40
  11   1 -10   20.80   12.50
 -11   1  10   26.10   27.90
 -10   1  10   20.20   32.60
  10   1 -10   42.20   15.80
   9  -1 -10  628.14   45.00
  -9   1  10  487.95   72.89
   8  -1 -10   21.50   15.30
  -8  -1  10   22.40    6.40
   8   1 -10   22.60   20.50
  -8   1  10   21.10    9.00
  -8   1  10    9.10   35.20
  -8   1  10   25.80   10.50
   8   1 -10   84.99   27.50
  -7  -1  10  486.25   29.30
   7  -1 -10  563.74   45.90
  -7   1  10  545.45   32.00
  -7   1  10  432.46   60.19
  -7   1  10  548.95   70.19
   7   1 -10  556.34   53.29
  -7   1  10  509.35   32.90
  -6  -1  10  228.18   16.10
  -6  -1  10  257.07   15.50
  -6  -1  10  233.48   41.90
   6   1 -10  274.37   42.40
   6   1 -10  157.08   33.60
  -6   1  10  242.08   36.30
  -6   1  10  207.28   33.20
  -6   1  10  236.88   17.30
  -6   1  10  244.48   18.50
  -6   1  10  172.08   38.60
  -5  -1  10  301.27   44.80
  -5  -1  10  317.17   19.80
   5  -1 -10  324.67   22.30
   5  -1 -10  293.57   30.20
  -5   1  10  340.07   48.20
  -5   1  10  294.27   31.80
  -5   1  10  329.97   21.40
  -5   1  10  302.37   20.70
   5   1 -10  342.97   44.30
  -4  -1  10 1026.40   73.99
   4  -1 -10  996.10   57.49
  -4  -1  10  906.91   57.59
   4  -1 -10  905.61   62.99
  -4   1  10 1082.99   62.49
  -4   1  10 1104.09   56.99
  -4   1  10 1110.79   56.39
  -4   1  10 1138.39   78.29
   4   1 -10 1012.10   54.59
   3  -1 -10  129.89   21.20
   3  -1 -10  123.19   13.60
  -3  -1  10  163.68   15.00
   3  -1 -10  154.48   14.30
  -3  -1  10   93.19   27.10
  -3   1  10  116.69   25.80
  -3   1  10  138.89   11.80
  -3   1  10  161.38   17.80
  -3   1  10  130.89   12.10
   3   1 -10  146.19   10.80
   2  -1 -10   21.30    6.00
   2  -1 -10   19.40    7.40
  -2  -1  10   22.20   22.00
  -2  -1  10   26.70    7.30
  -2   1  10    9.90   18.60
  -2   1  10   22.10    5.40
  -2   1  10   12.60    8.20
   2   1 -10   25.00    5.20
  -2   1  10   24.20    5.80
  -1  -1  10 1219.38   67.49
   1  -1 -10 1215.98   67.89
  -1  -1  10 1328.27   83.09
   1  -1 -10 1134.99   66.19
   1  -1 -10 1224.38   66.49
   1   1 -10 1268.57   66.19
  -1   1  10 1283.37   69.69
  -1   1  10 1233.48   67.09
   1   1 -10 1193.98   66.09
  -1   1  10 1253.07   82.99
   0  -1 -10  274.17   18.40
   0  -1  10  268.37   35.00
   0  -1 -10  276.57   18.90
   0  -1  10  265.17   19.60
   0  -1 -10  228.58   19.80
   0   1  10  240.48   36.70
   0   1 -10  248.08   17.90
   0   1  10  291.77   21.40
   0   1 -10  264.17   18.50
   1  -1  10  347.07   23.40
  -1  -1 -10  289.57   25.90
  -1  -1 -10  301.97   21.20
  -1  -1 -10  335.77   21.80
   1  -1  10  312.07   36.00
  -1  -1 -10  228.98   50.49
   1   1  10  317.57   54.89
  -1   1 -10  334.07   22.00
  -1   1 -10  309.87   22.20
   1   1  10  326.77   24.00
  -2  -1 -10   59.79    8.80
  -2  -1 -10   61.99    9.40
  -2  -1 -10   24.20   15.60
  -2  -1 -10   35.90   37.50
   2  -1  10   36.30   18.50
   2  -1  10   41.20    9.30
   2  -1  10   46.80   12.30
   2   1  10   49.80   10.80
  -2   1 -10   35.50   14.50
   2   1  10   54.89   15.80
  -2   1 -10   44.40    9.20
  -2   1 -10   38.80    9.40
  -2   1 -10   32.90   11.60
  -3  -1 -10  320.17   49.80
   3  -1  10  370.86   29.00
  -3  -1 -10  361.86   24.60
  -3  -1 -10  377.26   24.90
   3  -1  10  378.06   26.50
   3  -1  10  269.67   42.80
  -3  -1 -10  382.56   62.49
  -3   1 -10  342.57   37.00
  -3   1 -10  345.37   29.00
  -3   1 -10  292.77   59.19
   3   1  10  302.67   32.90
   3   1  10  351.76   35.20
   3   1  10  372.46   28.60
  -3   1 -10  378.06   27.90
  -3   1 -10  369.06   25.50
  -4  -1 -10  362.76   25.10
  -4  -1 -10  339.07   25.30
   4  -1  10  366.16   27.70
  -4  -1 -10  316.47   57.39
   4  -1  10  337.87   28.40
  -4   1 -10  329.87   38.30
   4   1  10  316.57   30.30
   4   1  10  331.77   30.50
  -4   1 -10  449.56   70.49
  -4   1 -10  321.57   29.70
  -4   1 -10  362.96   26.60
   4   1  10  319.27   39.30
  -5  -1 -10  168.48   18.80
   5  -1  10  159.48   23.10
  -5  -1 -10  151.68   19.50
  -5  -1 -10   71.69   34.50
   5  -1  10  167.18   22.10
  -5   1 -10  157.28   20.80
   5   1  10  178.68   26.70
   5   1  10  121.79   15.90
  -5   1 -10  168.58   32.60
  -5   1 -10  162.18   46.40
   6  -1  10   28.70   14.50
  -6  -1 -10   30.80   30.20
  -6   1 -10   14.10   19.90
   6   1  10   13.60    9.20
  -6   1 -10   -8.10   38.20
  -7  -1 -10   33.80   30.20
  -7   1 -10   55.69   40.80
   7   1  10   56.59   10.50
  -7   1 -10   33.10   25.10
   8  -1  10   37.60    8.60
  -8  -1 -10   28.80   30.60
   8   1  10   35.30    7.80
  -8   1 -10   19.80   52.29
  11  -2 -10   19.50   16.20
  11   2 -10    7.40   10.70
 -11   2  10   10.90   22.50
  10   2 -10   23.70   13.60
 -10   2  10   35.40   28.20
   9  -2 -10  200.58   25.50
   9   2 -10  190.68   28.20
   8  -2 -10  261.87   29.00
   8   2 -10  254.07   38.90
  -8   2  10  169.88   46.70
  -7   2  10   31.00   36.50
  -7   2  10   39.20   10.50
   7   2 -10   14.40   19.50
   7   2 -10   41.00   20.40
  -7   2  10   54.09   11.00
  -6   2  10  244.18   19.00
  -6   2  10  153.68   27.00
   6   2 -10  180.58   28.70
  -6   2  10  202.88   19.10
  -6   2  10  212.48   48.30
  -5  -2  10   11.30    5.90
   5  -2 -10    7.20   21.20
   5  -2 -10   14.70   10.40
  -5   2  10    1.10   16.10
  -5   2  10   11.40    6.80
  -5   2  10  -23.50   32.10
  -5   2  10   15.20   20.20
   5   2 -10   -6.10   25.90
  -5   2  10   11.20    8.10
   5   2 -10   -1.10   20.90
   4  -2 -10  245.58   36.30
   4  -2 -10  266.77   21.30
   4  -2 -10  186.68   48.80
  -4  -2  10  179.78   47.90
   4  -2 -10  276.37   21.70
  -4   2  10  223.08   28.40
   4   2 -10  250.67   39.80
  -4   2  10  200.18   18.40
  -4   2  10  246.68   19.20
  -4   2  10  240.98   31.50
  -4   2  10  212.58   43.90
  -3  -2  10  261.77   47.30
   3  -2 -10  203.58   47.80
   3  -2 -10  286.57   22.70
   3  -2 -10  330.27   26.30
   3  -2 -10  317.17   37.00
  -3   2  10  358.66   29.90
  -3   2  10  336.57   36.90
  -3   2  10  337.57   22.60
  -3   2  10  341.97   55.79
  -3   2  10  366.96   23.10
   2  -2 -10   85.89   40.70
   2  -2 -10   73.09   21.10
   2  -2 -10   73.09   13.40
   2  -2 -10   65.59    9.80
  -2  -2  10   46.90   32.50
   2  -2 -10    7.10   30.30
  -2  -2  10   75.79   12.10
   2  -2 -10   80.99   19.50
  -2   2  10   46.90   13.40
  -2   2  10   67.09    9.90
  -2   2  10   71.39   34.10
   2   2 -10   56.19   22.60
  -2   2  10   51.19    9.30
   2   2 -10   62.09    7.60
  -2   2  10   16.60   18.40
   1  -2 -10 1519.45  103.69
   1  -2 -10 1309.17   74.59
  -1  -2  10 1408.96   72.29
  -1  -2  10 1163.18   93.79
   1  -2 -10 1275.57   70.89
   1  -2 -10 1349.27   70.59
   1   2 -10 1352.86   76.19
   1   2 -10 1273.27   83.69
  -1   2  10 1243.68   70.79
  -1   2  10 1268.77   75.59
  -1   2  10 1177.68   70.29
  -1   2  10 1129.09  101.89
   1   2 -10 1309.17   69.19
  -1   2  10 1214.48   78.99
   0  -2 -10   46.30    9.10
   0  -2 -10   48.00   16.20
   0  -2  10   51.09   26.80
   0  -2 -10    4.90   46.50
   0  -2  10   37.10    9.90
   0  -2 -10   30.00    7.50
   0  -2 -10  -16.10   44.40
   0  -2  10   34.60   15.30
   0   2 -10   29.20   22.00
   0   2 -10   33.10    7.10
   0   2  10   46.60   11.10
   0   2  10  -45.10   51.09
   0   2  10   64.59   10.80
   0   2  10   30.20   19.30
   0   2 -10   58.29   14.30
   0   2  10   42.00   12.30
   1  -2  10  167.18   24.80
  -1  -2 -10   88.09   42.30
  -1  -2 -10  167.68   14.70
   1  -2  10  207.28   39.80
  -1  -2 -10  114.19   44.70
  -1  -2 -10  193.68   16.00
  -1   2 -10  146.09   15.00
  -1   2 -10  157.18   30.20
  -1   2 -10  147.29   18.00
   1   2  10  149.99   20.80
  -1   2 -10  131.99   24.10
   1   2  10  145.69   17.60
   1   2  10  132.69   23.40
  -2  -2 -10   38.90   39.60
   2  -2  10  107.99   17.80
  -2  -2 -10   69.79   49.40
   2  -2  10  127.39   28.40
  -2  -2 -10  107.59   14.20
   2  -2  10  123.39   17.50
  -2  -2 -10  119.99   13.80
  -2   2 -10  130.99   17.70
   2   2  10  151.08   24.20
  -2   2 -10  132.79   23.90
  -2   2 -10  101.99   15.60
   2   2  10   97.89   18.50
   2   2  10  118.79   16.50
   3  -2  10   39.20   11.90
  -3  -2 -10   33.00    8.20
  -3  -2 -10   24.40    9.30
   3  -2  10   26.10   21.60
  -3  -2 -10   -9.30   35.60
   3  -2  10   31.30   12.10
  -3   2 -10   32.40   14.30
   3   2  10   20.50   14.70
   3   2  10   42.70   27.20
   3   2  10   32.10   16.20
  -3   2 -10   31.00   15.10
  -3   2 -10   32.80   11.60
  -4  -2 -10   47.60   11.40
  -4  -2 -10   60.79   12.50
   4  -2  10   17.50   50.09
   4  -2  10   45.60   13.40
  -4  -2 -10   12.90   35.60
   4  -2  10   44.80   11.50
   4   2  10   31.10   29.30
  -4   2 -10   57.99   17.90
   4   2  10   25.00   11.50
  -4   2 -10   45.80   13.40
   5  -2  10  701.93   43.10
  -5  -2 -10  734.43   43.50
  -5  -2 -10  659.53   45.90
   5  -2  10  722.53   51.49
  -5  -2 -10  597.64   75.99
  -5   2 -10  613.74   57.69
   5   2  10  569.74   41.50
   6  -2  10   68.99   12.80
  -6  -2 -10   57.99   36.20
   6   2  10   48.80   21.30
   6   2  10   53.29    9.90
  -6   2 -10   64.39   17.60
  -7  -2 -10   73.69   33.50
  -7   2 -10   27.90   15.90
   7   2  10   21.20   27.50
   7   2  10   53.39    9.00
  -8  -2 -10   -1.00   28.50
   8  -2  10   18.60    6.40
   8   2  10   13.60    6.50
  -8   2 -10   37.50   22.50
 -10   3  10   -2.20   23.70
  10   3 -10   -2.40   10.80
   9  -3 -10   39.10   14.90
  -9   3  10   -2.50   29.70
   9   3 -10   22.70   14.30
   9   3 -10   32.50   16.60
   8  -3 -10   39.40   14.20
   8   3 -10   28.60   14.30
  -8   3  10   25.50   33.10
   8   3 -10   27.30   17.40
   8   3 -10    4.80   14.20
   7   3 -10    0.70   16.40
   7   3 -10   10.10   14.70
  -7   3  10   37.50   33.90
   7   3 -10    6.20   18.50
   6  -3 -10  101.19   38.20
  -6   3  10  122.49   19.50
   6   3 -10  109.89   18.10
   6   3 -10   61.89   19.20
  -6   3  10   94.89   44.50
  -6   3  10  142.99   20.30
   5  -3 -10    7.90   30.70
   5  -3 -10   48.50   36.30
   5   3 -10   70.59   17.20
  -5   3  10   77.79   13.60
  -5   3  10   38.10   44.60
   5   3 -10   61.19   20.90
  -5   3  10    2.30   39.80
  -5   3  10   86.19   16.10
   4  -3 -10   -4.20   13.10
  -4  -3  10    3.70   44.30
   4  -3 -10   20.50   15.90
   4  -3 -10  -30.60   33.00
   4  -3 -10   14.50   27.40
  -4   3  10   24.90   10.60
   4   3 -10    5.20   15.80
  -4   3  10   57.19   42.30
  -4   3  10    7.70   13.10
  -4   3  10  -14.20   39.40
   4   3 -10   10.90   16.90
  -3  -3  10   62.79   40.40
   3  -3 -10   78.19   13.80
   3  -3 -10   64.39   35.30
   3  -3 -10   28.70   26.70
   3  -3 -10   82.29   21.30
   3   3 -10   99.79   16.80
  -3   3  10   39.90   49.10
   3   3 -10   86.49   25.10
  -3   3  10   63.39   12.00
  -3   3  10   35.40   16.80
  -3   3  10   56.29   21.70
   2  -3 -10   46.10   66.59
   2  -3 -10   34.10   35.20
   2  -3 -10  107.09   15.30
  -2  -3  10   80.19   39.30
   2  -3 -10   67.99   28.70
  -2  -3  10   71.19   22.40
   2  -3 -10   78.39   25.00
  -2   3  10   49.90   18.40
   2   3 -10   83.79   15.10
  -2   3  10   35.10   31.80
  -2   3  10   65.89   21.90
   2   3 -10   73.39    8.70
  -2   3  10   -1.40   59.89
   2   3 -10   74.69   25.10
  -2   3  10   74.89   12.70
  -1  -3  10  349.47   57.99
  -1  -3  10  331.07   31.70
   1  -3 -10  363.16   49.70
   1  -3 -10  289.17   29.40
   1  -3 -10  335.97   24.80
   1  -3 -10  263.67   47.00
  -1  -3  10  320.87   35.30
  -1   3  10  282.87   39.60
  -1   3  10  318.57   27.30
   1   3 -10  385.96   30.40
   1   3 -10  344.07   41.80
  -1   3  10  289.47   35.20
   1   3 -10  351.66   21.80
   0  -3 -10  403.66   65.09
   0  -3 -10  456.75   30.70
   0  -3  10  486.15   61.29
   0  -3 -10  496.45   56.29
   0  -3 -10  450.45   33.10
   0  -3  10  462.45   35.00
   0  -3  10  461.35   38.60
   0   3 -10  466.65   29.10
   0   3  10  362.96   39.80
   0   3  10  418.66   33.20
   0   3  10  401.86   46.30
   0   3 -10  487.35   36.60
   0   3 -10  415.76   47.00
   1  -3  10   44.30   28.40
  -1  -3 -10    0.60   43.00
  -1  -3 -10   26.90   35.80
   1  -3  10   93.69   16.00
   1  -3  10   85.49   17.10
  -1  -3 -10   48.90   12.80
  -1  -3 -10   76.19   12.30
  -1  -3 -10   39.20   41.60
   1   3  10   50.09   18.50
  -1   3 -10   59.89   10.90
  -1   3 -10   37.70   24.70
   1   3  10   35.60   19.90
   1   3  10   38.00   24.90
  -2  -3 -10  466.45   32.70
   2  -3  10  401.46   53.59
  -2  -3 -10  449.95   31.50
  -2  -3 -10  542.85   70.89
   2  -3  10  499.15   37.10
   2  -3  10  450.55   37.20
  -2   3 -10  422.96   32.10
  -2   3 -10  470.95   39.00
   3  -3  10  132.99   20.70
   3  -3  10  124.79   28.00
   3  -3  10   79.09   17.80
  -3  -3 -10   91.29   43.20
  -3  -3 -10   97.19   15.10
  -3  -3 -10  135.79   17.80
  -3   3 -10  106.59   17.50
  -3   3 -10  145.19   23.30
  -4  -3 -10   25.30   40.30
   4  -3  10   41.50   11.30
   4  -3  10   47.80   30.20
  -4   3 -10   71.89   15.80
   4   3  10   32.40   12.40
   5  -3  10  144.89   17.40
  -5  -3 -10   90.09   38.50
   5   3  10   93.29   20.00
   5   3  10  133.69   19.90
  -5   3 -10  149.09   22.50
  -6  -3 -10   10.30   30.90
   6  -3  10   12.10    8.30
  -6  -3 -10    5.90   26.20
   6   3  10    0.60   15.50
   6   3  10    5.00    8.50
  -7  -3 -10  136.49   27.40
  -7  -3 -10   56.59   32.80
   7   3  10  129.59   13.70
   7   3  10  121.49   20.40
  -7   3 -10  148.99   22.20
   8   4 -10   30.70   12.60
   8   4 -10   13.30   11.10
  -7   4  10   69.19   41.30
   7   4 -10   78.99   16.70
  -7   4  10   77.49   52.59
   7   4 -10  109.29   19.60
   6   4 -10    6.20   15.90
  -6   4  10   15.90   33.80
  -6   4  10  -55.29   66.99
   6   4 -10    1.00   15.70
   5  -4 -10  104.19   30.00
  -5  -4  10   91.29   53.19
   5   4 -10  183.28   30.10
   5   4 -10  120.39   19.00
  -4  -4  10   56.29   43.70
   4  -4 -10   -5.70   27.80
   4   4 -10   25.20   17.90
  -4   4  10   38.70   30.00
   4   4 -10   12.20   16.90
   3  -4 -10   14.30   41.80
   3  -4 -10    6.00   16.20
   3  -4 -10   20.30   28.30
  -3  -4  10   12.00   38.90
   3   4 -10   10.10   17.00
  -3   4  10   12.40   25.70
  -3   4  10  -39.70   21.10
  -3   4  10   33.10   28.80
  -2  -4  10  373.16   35.60
   2  -4 -10  306.07   31.00
   2   4 -10  353.96   28.70
   2   4 -10  355.26   40.40
  -2   4  10  286.07   37.90
   1  -4 -10  -16.10   39.70
   1  -4 -10   41.60   13.50
   1  -4 -10   16.80   54.49
  -1  -4  10   75.59   36.40
  -1  -4  10   29.40   15.90
   1  -4 -10    6.20   28.30
  -1   4  10    3.80   21.70
   1   4 -10   45.40    8.10
   1   4 -10   35.50   19.20
   1   4 -10   47.90   12.00
   0  -4 -10  308.57   54.89
   0  -4  10  333.87   31.20
   0  -4 -10  249.88   26.60
   0  -4 -10  319.47   54.39
   0  -4  10  318.07   57.59
   0   4 -10  306.67   27.70
   0   4 -10  245.08   40.60
   0   4 -10  334.67   23.20
   1  -4  10  114.99   34.20
  -1  -4 -10   45.30   47.30
   1  -4  10   78.59   15.60
  -1  -4 -10  110.49   35.20
  -1   4 -10  120.29   19.40
  -1   4 -10   83.39   13.70
   2  -4  10   42.50   25.50
  -2  -4 -10    2.90   28.20
   2  -4  10   31.60   11.90
   2   4  10   15.20   18.90
  -2   4 -10   33.10   11.50
   3  -4  10  105.79   17.20
   3  -4  10   46.00   25.30
  -3  -4 -10   41.10   28.80
   3   4  10   72.99   19.30
  -3   4 -10   80.99   17.70
   4  -4  10   17.30    8.10
  -4  -4 -10    5.10   33.40
  -4  -4 -10  -15.00   24.60
   4   4  10   -1.60   13.90
   4   4  10    0.10   15.10
  -4   4 -10   21.70   10.40
  -5  -4 -10  153.68   30.50
   5  -4  10  190.78   16.60
  -5   4 -10  185.28   20.20
   5   4  10  138.79   23.60
   6  -4  10   99.89   12.90
  -6   4 -10  125.69   16.20
   6   5 -10  136.09   19.70
  -5  -5  10  -25.00   38.80
   5  -5 -10   23.10   18.30
  -5   5  10   15.90   20.20
   5   5 -10    7.40   11.20
  -4  -5  10   98.89   37.50
   4  -5 -10   70.49   22.00
  -3  -5  10  -33.20   32.10
   3  -5 -10    4.00   21.10
   3   5 -10  -12.70   13.10
  -3   5  10   -2.30   17.40
   2  -5 -10   31.20   22.10
  -2  -5  10   43.90   31.90
  -2  -5  10   26.00   13.90
   2   5 -10   42.70   17.10
  -2   5  10   25.10   27.90
  -2   5  10   -4.80   16.90
   1  -5 -10   14.10   21.30
  -1  -5  10   20.30   11.10
   1  -5 -10    8.70   66.29
  -1  -5  10   16.80   27.70
  -1   5  10   19.00   18.80
  -1   5  10   -2.90   15.50
   1   5 -10   -2.90   18.20
   0  -5  10   34.20   11.10
   0  -5  10   12.80   26.40
   0  -5 -10   -1.20   22.70
   0  -5 -10  -28.60   49.60
   0   5  10   -8.90   14.60
   0   5  10   45.80   16.90
   1  -5  10    1.70    8.20
   1  -5  10   24.00   24.20
  -1  -5 -10  -57.59   43.60
  -1  -5 -10   -2.30   21.60
   1   5  10   -3.30   13.00
   1   5  10    3.40   14.20
  -1   5 -10   -3.90    7.40
  -2  -5 -10   56.49   44.70
   2  -5  10   49.80    9.70
  -2  -5 -10   21.00   21.90
   2  -5  10   39.50   22.00
   2   5  10   18.60   12.70
  -2   5 -10   61.49   13.10
  -3  -5 -10  -27.00   19.10
  -3  -5 -10    5.00   39.20
  -3   5 -10   15.00    7.40
   3   5  10   11.70   11.00
   3   5  10    2.50   12.40
  11   0 -11   16.40   15.20
 -11   0  11   28.50   31.60
 -10   0  11  121.19   39.60
  10   0 -11   91.89   20.10
   9   0 -11  196.18   34.60
  -9   0  11  167.98   48.80
  -8   0  11   86.89   13.10
   8   0 -11   78.39   24.50
  -8   0  11   39.00   37.30
  -7   0  11  463.25   30.40
  -7   0  11  515.15   29.60
  -7   0  11  467.45   60.49
  -6   0  11   27.40   23.60
  -5   0  11 1070.59   56.49
  -5   0  11 1030.90   71.29
  -5   0  11 1032.00   65.59
  -5   0  11 1024.80   56.69
   5   0 -11 1004.50   56.29
  -4   0  11  148.49   24.40
   4   0 -11  140.69   12.40
  -4   0  11  136.49   12.10
   4   0 -11   77.89   32.80
  -4   0  11  134.69   17.50
   3   0 -11   15.70    5.90
   3   0 -11   -9.80   14.20
  -3   0  11    9.00   15.90
  -3   0  11   14.40    8.30
   2   0 -11  526.45   32.10
   2   0 -11  510.35   32.10
  -2   0  11  583.84   44.20
  -2   0  11  548.65   34.10
   1   0 -11  430.96   27.50
   1   0 -11  415.66   26.90
  -1   0  11  474.25   28.80
  -1   0  11  406.36   38.70
   0   0  11  351.76   35.10
   0   0 -11  305.97   21.70
   0   0  11  324.37   23.40
   0   0 -11  308.87   22.20
   1   0  11  759.92   43.70
  -1   0 -11  697.63   42.20
  -1   0 -11  698.23   42.10
  -1   0 -11  735.23   56.59
   1   0  11  748.03   56.29
   1   0  11  714.23   46.30
  -1   0 -11  713.23   43.80
  -2   0 -11   94.89   13.30
   2   0  11   95.39   14.20
  -2   0 -11   81.19   22.40
   2   0  11   77.09   29.30
   2   0  11  116.79   19.30
  -2   0 -11   84.49   12.80
  -2   0 -11   93.39   51.79
  -2   0 -11   83.49   16.00
  -3   0 -11   37.90   21.90
  -3   0 -11   58.29   11.00
   3   0  11   41.60   13.10
   3   0  11   56.19   12.00
  -3   0 -11   60.79   13.20
  -3   0 -11   36.70   44.00
   4   0  11  148.49   23.50
  -4   0 -11  166.28   45.40
  -4   0 -11  147.49   22.10
   4   0  11  129.09   21.80
  -4   0 -11  138.29   17.80
  -4   0 -11  144.19   28.80
  -5   0 -11  527.05   40.60
   5   0  11  449.95   40.90
  -5   0 -11  506.25   55.39
   5   0  11  534.65   43.10
  -5   0 -11  555.24   37.00
  -5   0 -11  598.04   76.99
  -6   0 -11   95.09   42.60
   6   0  11  120.49   15.30
  -6   0 -11   61.39   30.40
  -7   0 -11  -14.10   38.40
   7   0  11    2.20    7.00
  -8   0 -11   70.49   46.30
   8   0  11   37.80    7.90
  11  -1 -11   19.30   19.50
 -11   1  11   -7.10   26.50
  11   1 -11    3.20   13.90
  10  -1 -11   50.19   17.80
 -10  -1  11   42.70   52.09
 -10   1  11   20.40   31.00
  10   1 -11   25.30   16.20
  -9  -1  11  122.49   59.89
   9  -1 -11  126.69   21.60
   9   1 -11   82.99   20.90
  -9   1  11   69.69   37.80
  -8  -1  11   90.79   41.70
   8  -1 -11   75.19   36.70
  -8  -1  11   65.59    8.90
   8   1 -11   83.49   25.40
  -8   1  11   62.89   38.20
  -8   1  11   85.39   12.60
   8   1 -11   52.09   22.50
  -8   1  11   55.49   12.90
  -7  -1  11  121.79   30.10
  -7  -1  11   77.99   10.10
  -7   1  11   46.60   28.50
  -7   1  11   56.99   35.50
   7   1 -11   91.49   27.10
  -7   1  11   97.09   13.00
   7   1 -11   51.99   23.80
  -7   1  11   82.49   12.30
  -6  -1  11   77.39   23.80
  -6  -1  11   99.39   10.30
  -6  -1  11  108.19   12.30
   6   1 -11  154.68   27.30
  -6   1  11  103.99   12.70
  -6   1  11  110.89   35.00
  -6   1  11  102.59   27.20
  -6   1  11   83.59   26.00
  -6   1  11   92.19   13.30
  -5  -1  11  120.99   11.40
   5  -1 -11  123.19   14.60
  -5  -1  11  117.19   24.90
  -5   1  11   76.39   28.70
  -5   1  11   99.99   20.80
  -5   1  11  114.49   12.10
   5   1 -11  117.19   23.60
  -5   1  11  118.39   12.60
  -5   1  11  122.69   25.50
  -4  -1  11   20.80   12.40
  -4  -1  11   59.29   22.00
   4  -1 -11   48.20   18.50
   4  -1 -11   33.40    8.90
   4  -1 -11   46.80   23.80
   4   1 -11   48.80    7.40
  -4   1  11   43.60    7.70
  -4   1  11   12.50   19.70
  -4   1  11   44.20   25.20
   4   1 -11   44.50   20.70
  -4   1  11   38.60    7.20
  -4   1  11   39.80   14.40
  -3  -1  11  110.49   24.30
  -3  -1  11  132.99   17.60
   3  -1 -11  152.18   15.90
   3  -1 -11  138.19   14.70
   3  -1 -11  150.48   23.40
   3   1 -11  125.99   11.40
  -3   1  11  129.49   12.70
   3   1 -11  147.89   25.20
  -3   1  11  138.19   12.90
  -3   1  11  115.59   19.00
  -3   1  11  134.39   28.50
  -3   1  11  145.29   32.30
  -2  -1  11  811.02   46.70
   2  -1 -11  615.64   85.09
   2  -1 -11  762.42   45.30
  -2  -1  11  834.72   61.09
   2  -1 -11  775.42   46.50
  -2   1  11  777.92   45.00
  -2   1  11  840.42   64.39
   2   1 -11  878.61   45.00
  -2   1  11  808.62   45.70
   2   1 -11  719.33   57.19
  -2   1  11  837.82   49.80
   1  -1 -11  216.78   19.30
   1  -1 -11  221.98   17.80
  -1  -1  11  257.97   35.20
  -1  -1  11  252.27   19.40
  -1   1  11  222.78   17.90
   1   1 -11  232.28   18.90
   1   1 -11  225.98   16.90
   1   1 -11  234.78   39.00
  -1   1  11  228.58   40.30
  -1   1  11  217.48   34.10
   1   1 -11  248.88   36.70
  -1   1  11  241.48   21.60
   0  -1 -11  258.07   19.10
   0  -1  11  279.17   34.00
   0  -1 -11  221.08   21.10
   0  -1  11  245.28   25.50
   0  -1 -11  204.08   46.70
   0  -1 -11  229.78   20.50
   0  -1  11  258.27   20.70
   0   1 -11  252.97   29.10
   0   1  11  245.98   47.00
   0   1 -11  262.47   18.70
   0   1  11  234.78   28.10
   0   1 -11  264.57   19.70
   0   1  11  295.77   22.90
  -1  -1 -11  -16.70   26.40
  -1  -1 -11    5.90    6.60
   1  -1  11   16.50   11.10
  -1  -1 -11   32.00   14.10
   1  -1  11   -2.40   15.90
  -1  -1 -11  -38.90   46.70
  -1  -1 -11    4.80    8.80
   1  -1  11    1.80    7.90
  -1   1 -11   11.50    8.40
   1   1  11   -5.20    8.60
  -1   1 -11    9.20    7.00
   1   1  11   18.80   35.30
  -1   1 -11   12.90   13.10
   1   1  11   32.40   13.90
  -2  -1 -11  351.36   24.50
   2  -1  11  333.47   27.90
   2  -1  11  348.67   39.30
  -2  -1 -11  278.87   57.29
  -2  -1 -11  329.87   23.90
  -2  -1 -11  262.07   53.99
   2  -1  11  379.66   26.20
  -2   1 -11  319.67   26.70
   2   1  11  334.47   27.40
  -2   1 -11  318.07   24.20
  -2   1 -11  310.97   34.10
   2   1  11  311.47   31.90
   3  -1  11  412.36   51.99
  -3  -1 -11  512.95   31.20
  -3  -1 -11  365.26   68.19
   3  -1  11  436.76   33.00
   3  -1  11  493.75   32.70
  -3  -1 -11  445.46   30.00
  -3  -1 -11  334.57   64.99
   3   1  11  388.96   33.80
  -3   1 -11  463.15   41.20
  -3   1 -11  450.65   37.10
   3   1  11  401.16   36.40
   3   1  11  454.35   38.20
  -3   1 -11  425.56   30.60
   4  -1  11  111.19   19.50
  -4  -1 -11   94.49   37.10
  -4  -1 -11  134.89   19.00
   4  -1  11  132.29   21.40
  -4  -1 -11  150.58   17.90
  -4  -1 -11   83.09   38.90
  -4   1 -11   92.29   61.09
   4   1  11  107.29   15.80
   4   1  11  108.69   20.70
  -4   1 -11  124.59   19.50
   4   1  11   89.59   21.80
  -4   1 -11   93.59   20.50
  -5  -1 -11  345.47   38.90
  -5  -1 -11  395.16   30.70
   5  -1  11  422.86   31.40
  -5  -1 -11  303.47   54.59
  -5   1 -11  413.16   68.79
  -5   1 -11  385.56   41.10
   5   1  11  368.46   30.00
  -5   1 -11  393.16   32.70
   6  -1  11   -0.70   14.60
  -6  -1 -11   -2.30   34.40
   6   1  11    9.40    9.40
  -6   1 -11   16.10   18.20
  -6   1 -11   46.10   56.89
   7  -1  11  273.57   22.40
   7   1  11  266.97   22.30
  -7   1 -11  322.27   45.40
   8  -1  11   52.69    8.00
  -8  -1 -11   29.40   37.30
   8   1  11   59.19    8.00
 -10   2  11  -15.50   27.30
  10   2 -11   -1.20   13.80
   9   2 -11   -2.10   15.30
  -9   2  11   11.90   29.60
   9   2 -11    8.50   20.70
  -8   2  11  -22.00   32.90
   8   2 -11   42.40   20.80
   8   2 -11   -8.30   17.60
  -7   2  11  181.58   20.40
  -7   2  11  144.59   44.60
   7   2 -11  196.48   28.40
  -7   2  11  154.18   20.00
   6   2 -11   94.79   21.50
  -6   2  11   48.90   10.60
  -6   2  11   78.59   39.40
  -6   2  11   89.09   23.90
   6   2 -11   33.10   26.10
  -6   2  11   71.09   12.20
  -5  -2  11   11.30   32.00
  -5  -2  11   11.20    7.10
   5  -2 -11   25.50   25.00
   5  -2 -11    3.80   11.10
  -5   2  11   10.30   20.00
  -5   2  11   22.70    8.70
  -5   2  11   12.00    8.80
   5   2 -11   -1.50   17.90
  -5   2  11   10.50   31.70
  -5   2  11   29.70   19.90
   4  -2 -11    7.40   10.80
   4  -2 -11   19.50   22.50
   4  -2 -11   -5.70   44.80
  -4  -2  11    4.70   30.60
   4  -2 -11    2.30   12.20
  -4   2  11   10.80   15.80
   4   2 -11   41.80   20.80
  -4   2  11   23.40    9.70
  -4   2  11  -16.40   18.10
  -4   2  11    9.60    7.90
  -4   2  11    0.70   30.70
   3  -2 -11  159.18   19.20
  -3  -2  11  168.88   37.10
  -3  -2  11  137.39   19.00
   3  -2 -11  176.28   18.20
   3  -2 -11  110.39   26.80
   3  -2 -11  134.09   44.00
  -3   2  11  150.68   16.20
   3   2 -11  170.58   12.00
  -3   2  11  180.68   26.10
  -3   2  11  156.88   15.80
  -3   2  11  111.19   37.20
   3   2 -11  139.69   24.90
  -3   2  11  158.58   25.60
   3   2 -11  169.08   35.00
   2  -2 -11  212.08   24.00
  -2  -2  11  228.48   22.40
   2  -2 -11  203.18   18.40
  -2  -2  11  139.89   22.60
  -2  -2  11  226.48   44.20
   2  -2 -11  190.08   43.90
   2  -2 -11  221.68   36.90
  -2   2  11  178.88   23.70
  -2   2  11  125.09   41.40
  -2   2  11  183.68   17.60
   2   2 -11  193.28   26.80
   2   2 -11  221.68   35.80
  -2   2  11  220.98   30.80
  -2   2  11  194.88   18.60
   2   2 -11  209.98   14.90
   1  -2 -11   75.09   32.80
  -1  -2  11  131.29   31.40
   1  -2 -11  124.39   15.20
   1  -2 -11  105.49   65.89
   1  -2 -11  132.19   20.00
   1  -2 -11  110.19   17.00
  -1  -2  11  146.59   18.20
  -1  -2  11  154.28   20.10
   1  -2 -11   93.99   39.90
  -1   2  11  139.69   15.80
   1   2 -11  153.68   25.60
   1   2 -11  163.08   22.70
   1   2 -11  150.98   12.90
  -1   2  11  154.98   44.40
  -1   2  11  150.98   22.40
  -1   2  11  139.19   22.50
  -1   2  11  136.49   18.30
   0  -2 -11  119.39   18.20
   0  -2 -11  141.99   15.40
   0  -2  11  128.69   22.50
   0  -2 -11  125.19   23.60
   0  -2 -11   86.99   52.89
   0  -2  11  178.08   33.70
   0  -2  11  108.19   17.60
   0   2  11  135.39   22.10
   0   2  11  145.29   16.90
   0   2 -11  148.39   22.90
   0   2  11  132.89   21.80
   0   2  11  120.29   60.59
   0   2 -11  170.08   14.60
   0   2 -11  138.29   25.50
  -1  -2 -11  179.58   17.70
   1  -2  11  203.28   23.30
  -1  -2 -11  201.98   19.50
   1  -2  11  184.68   20.50
   1  -2  11  193.48   36.50
  -1   2 -11  165.48   17.10
  -1   2 -11  149.88   24.80
   1   2  11  181.78   31.00
  -1   2 -11  185.08   24.20
   1   2  11  168.88   25.60
   1   2  11  177.88   20.90
  -2  -2 -11  211.18   18.60
   2  -2  11  178.88   22.60
  -2  -2 -11  129.09   46.70
  -2  -2 -11  197.08   20.00
   2  -2  11  246.48   36.70
  -2  -2 -11  101.19   42.80
  -2   2 -11  169.38   23.20
  -2   2 -11  167.08   19.60
   2   2  11  210.08   25.40
   2   2  11  179.98   26.30
  -2   2 -11  168.78   25.80
   2   2  11  166.48   28.30
   3  -2  11  137.39   27.30
   3  -2  11  164.58   23.00
  -3  -2 -11  143.69   20.80
   3  -2  11  145.29   20.00
  -3  -2 -11  176.98   18.50
  -3  -2 -11  111.69   42.40
   3   2  11  156.48   25.20
  -3   2 -11  168.48   21.50
  -3   2 -11  154.88   21.40
   3   2  11  143.59   27.90
  -3   2 -11  163.08   25.70
   4  -2  11   42.60   11.50
  -4  -2 -11   76.59   13.00
  -4  -2 -11   65.19   40.10
  -4  -2 -11   40.80   14.20
   4  -2  11   74.09   17.00
  -4   2 -11   94.09   20.20
  -4   2 -11   61.29   17.30
   4   2  11   52.09   12.80
  -5  -2 -11   38.80   37.20
   5  -2  11   21.10    9.90
  -5   2 -11   11.40   13.20
   5   2  11   20.80   10.00
   6  -2  11   78.59   12.90
  -6  -2 -11   59.99   35.70
  -6   2 -11   78.59   17.60
   6   2  11   44.10   21.50
   6   2  11   61.19   10.60
  -7  -2 -11   20.90   31.40
  -7   2 -11   -4.20   14.40
   7   2  11    5.60    7.10
 -10   3  11   67.69   27.20
  -9   3  11    4.30   29.40
   9   3 -11  -13.90   14.60
   8   3 -11  102.39   20.20
  -8   3  11   62.39   35.80
   7   3 -11   -0.20   16.50
  -7   3  11    1.70   35.00
   7   3 -11   -7.80   21.10
   7   3 -11    5.30   17.50
  -6   3  11   67.59   39.30
   6   3 -11   77.49   19.30
   6   3 -11  124.39   18.30
   5  -3 -11   26.20   36.60
  -5  -3  11   -2.10   39.90
   5  -3 -11   16.10   35.70
  -5   3  11   -2.50   11.40
   5   3 -11    5.70   16.00
  -5   3  11   28.70   44.70
  -5   3  11  -21.80   37.90
  -5   3  11   -3.70   17.40
   4  -3 -11   31.80   35.60
   4  -3 -11   82.49   20.80
   4  -3 -11   84.89   19.20
   4  -3 -11  131.59   36.10
  -4  -3  11  169.18   42.20
   4   3 -11  115.79   25.50
  -4   3  11   68.49   46.30
  -4   3  11   83.19   19.10
  -4   3  11  100.29   15.60
  -4   3  11   17.60   39.00
  -4   3  11  116.09   22.50
   3  -3 -11   41.20   22.50
   3  -3 -11   -6.90   28.50
   3  -3 -11   37.40   33.60
   3  -3 -11   34.80   13.50
  -3  -3  11    5.70   34.10
  -3   3  11   67.39   50.99
   3   3 -11   22.50   18.30
  -3   3  11   58.49   27.10
  -3   3  11   36.80   12.20
  -3   3  11    6.20   34.10
  -3   3  11    6.60   17.60
   2  -3 -11  634.54   72.29
   2  -3 -11  676.43   65.99
   2  -3 -11  680.43   42.30
  -2  -3  11  626.84   48.00
  -2  -3  11  678.33   74.19
   2  -3 -11  548.85   54.99
   2   3 -11  682.43   54.79
  -2   3  11  611.74   52.59
  -2   3  11  460.65   86.89
  -2   3  11  638.84   43.40
   2   3 -11  755.72   37.70
  -2   3  11  613.44   53.39
   2   3 -11  734.83   45.20
   1  -3 -11  425.56   64.79
  -1  -3  11  409.26   60.09
  -1  -3  11  426.06   40.00
   1  -3 -11  434.76   33.10
   1  -3 -11  484.65   61.19
  -1  -3  11  486.45   39.00
   1   3 -11  540.25   29.90
   1   3 -11  481.05   46.20
  -1   3  11  515.75   44.70
  -1   3  11  453.25   35.60
   1   3 -11  532.75   37.10
  -1   3  11  469.95   46.10
   0  -3  11  135.69   34.30
   0  -3  11  119.89   18.70
   0  -3 -11   85.49   34.60
   0  -3  11  130.29   20.50
   0  -3 -11  179.98   39.40
   0  -3 -11   79.79   18.30
   0  -3 -11   22.60   51.49
   0  -3 -11  144.59   18.70
   0   3  11  124.19   24.90
   0   3  11  105.79   18.80
   0   3  11  118.39   25.30
   0   3 -11  171.48   15.40
   0   3 -11  145.69   22.10
   0   3 -11  167.28   28.00
   1  -3  11   69.89   16.70
   1  -3  11   40.70   25.40
   1  -3  11   59.59   15.20
  -1  -3 -11   61.29   12.30
  -1  -3 -11   18.70   38.60
  -1  -3 -11   31.70   45.00
  -1  -3 -11   33.30   16.90
  -1  -3 -11   62.59   34.40
   1   3  11   46.80   23.50
   1   3  11   28.00   23.70
  -1   3 -11   43.40   10.30
  -1   3 -11   55.39   14.80
  -2  -3 -11   17.80   15.00
  -2  -3 -11  -14.80   30.50
   2  -3  11   38.10   16.20
  -2  -3 -11   -0.60    9.70
  -2  -3 -11   -0.40   39.80
   2  -3  11    8.40   10.70
  -2  -3 -11   31.20   42.70
   2  -3  11   15.40   21.40
  -2   3 -11    8.00   10.50
  -2   3 -11   -2.20   12.10
  -3  -3 -11   74.39   33.20
  -3  -3 -11   27.80   40.20
   3  -3  11   58.09   23.70
   3  -3  11   68.39   12.50
  -3   3 -11   42.50   12.60
  -3   3 -11   71.59   19.50
   4  -3  11  229.58   21.10
  -4  -3 -11  195.38   36.60
  -4   3 -11  222.38   26.10
   5  -3  11   21.30    8.20
  -5  -3 -11    6.20   25.30
  -5  -3 -11   20.50   35.10
  -5   3 -11   10.20    9.90
   5   3  11   11.30   14.70
  -6  -3 -11   22.40   33.80
  -6  -3 -11    6.80   22.00
   6  -3  11   26.60    8.60
   6   3  11   38.20   10.40
  -6   3 -11   14.70    9.90
   6   3  11   29.50   14.70
   6   3  11   21.30   14.30
   8   4 -11   78.49   14.70
  -7   4  11   41.20   42.30
   7   4 -11  183.38   24.50
  -6  -4  11    1.60   54.09
  -6   4  11   17.00   34.00
   6   4 -11    9.20   13.50
  -5  -4  11  148.19   45.20
   5  -4 -11   84.99   28.40
   5   4 -11  116.09   21.30
  -4  -4  11  -24.60   36.50
   4  -4 -11   -0.70   27.00
   4   4 -11   -1.40   13.20
  -4   4  11   -4.40   27.40
   3  -4 -11  242.78   40.40
  -3  -4  11  254.57   48.90
   3   4 -11  323.77   36.30
  -2  -4  11   38.30   32.90
  -2  -4  11   66.59   16.20
   2  -4 -11   38.90   29.20
   2   4 -11   84.79   19.10
  -2   4  11   14.50   23.90
  -1  -4  11  187.88   40.80
   1  -4 -11  255.97   41.70
  -1  -4  11  248.58   27.30
   1   4 -11  259.17   18.90
   1   4 -11  224.38   35.40
   1   4 -11  280.47   24.30
   0  -4 -11    2.80   52.59
   0  -4  11   -2.20   26.50
   0  -4 -11   -5.40   27.50
   0  -4  11  -15.50   10.70
   0   4 -11    3.60   18.60
   0   4 -11    0.10    9.50
   0   4 -11    7.10    9.40
   0   4  11   -4.70   20.20
   1  -4  11   66.99   27.50
  -1  -4 -11   31.50   47.20
  -1  -4 -11   26.90   28.10
   1   4  11   10.00   18.70
   2  -4  11    5.90    8.60
  -2  -4 -11    2.20   43.80
   2  -4  11   -8.60   20.40
  -2  -4 -11   18.90   26.30
  -2   4 -11    2.40    8.80
   2   4  11    5.60   16.80
   3  -4  11   54.79   23.40
  -3  -4 -11   34.30   26.20
   3  -4  11   44.60    9.90
   3   4  11   26.10   12.70
  -3   4 -11   47.20   11.10
  -4  -4 -11   44.90   23.30
   4  -4  11   43.50    9.00
   4   4  11   60.39   15.00
  -4   4 -11   57.69   12.00
   5  -4  11   70.99   11.00
  -5  -4 -11   34.10   20.90
  -5   4 -11   55.89   11.20
   5   4  11   39.50   14.20
   6   5 -11   45.80   11.80
  -6   5  11   28.90   20.00
   5  -5 -11   -1.30   19.90
  -5  -5  11   10.50   30.40
  -5   5  11   -3.50   19.00
   5   5 -11    2.60   10.40
   4  -5 -11  188.28   26.60
  -4  -5  11  172.48   35.40
   4   5 -11  256.67   26.20
  -3  -5  11    3.20   28.20
   3  -5 -11   14.90   19.50
   3   5 -11   18.80   13.20
  -3   5  11    0.60   16.50
  -2  -5  11  129.19   32.20
   2  -5 -11  144.19   27.30
  -2  -5  11  167.08   21.50
   2   5 -11  182.38   26.10
  -2   5  11  171.38   45.30
   1  -5 -11   15.90   20.90
  -1  -5  11   16.50   23.70
  -1   5  11   22.40   18.40
  -1   5  11   -6.50   15.30
   1   5 -11    9.70   17.30
   0  -5  11   84.09   25.70
   0  -5  11   81.89   13.90
   0  -5 -11   21.60   20.80
   0  -5 -11   40.70  106.79
   0   5  11   11.40   15.20
   0   5  11   47.60   17.20
   1  -5  11   69.59   22.20
   1  -5  11   56.39    9.80
  -1  -5 -11   55.39   21.10
  -1  -5 -11  -27.60   51.89
   1   5  11   39.00   14.90
  -1   5 -11   50.49    9.70
   2  -5  11    6.60    6.60
  -2  -5 -11  -10.20   17.70
  -2  -5 -11   55.69   48.60
   2  -5  11   -8.80   19.70
  -2   5 -11   -2.20    6.70
   2   5  11  -11.10   10.40
   2   5  11   -7.30   12.30
 -11   0  12   27.40   31.80
 -10   0  12   35.80   34.30
  10   0 -12    3.20   27.20
  -9   0  12  519.75   79.89
  -8   0  12  220.38   47.00
  -7   0  12  458.55   31.70
  -7   0  12  531.65   30.90
  -7   0  12  487.25   61.29
  -6   0  12   51.29    8.80
  -6   0  12   34.40   31.40
  -6   0  12   55.29   24.70
  -6   0  12   44.60    8.10
  -5   0  12  385.26   43.50
  -5   0  12  451.05   49.90
  -5   0  12  339.47   25.00
  -5   0  12  385.06   41.80
   5   0 -12  413.86   25.10
  -5   0  12  402.46   24.90
  -4   0  12   27.70    6.60
   4   0 -12    8.00   22.30
  -4   0  12    8.50   20.20
  -4   0  12   26.40   17.90
  -4   0  12   16.80   14.80
   4   0 -12   27.90    7.40
  -3   0  12  210.08   16.60
  -3   0  12  162.78   29.20
   3   0 -12  184.38   38.50
   3   0 -12  181.58   31.00
  -3   0  12  223.28   31.60
   3   0 -12  227.78   17.30
  -3   0  12  223.58   22.20
  -2   0  12   19.00   13.60
  -2   0  12   29.70    9.30
   2   0 -12   41.90    8.60
  -2   0  12   32.80   17.50
   2   0 -12   22.70   20.20
   2   0 -12   44.10   10.60
  -1   0  12    5.90    7.70
  -1   0  12    2.40   12.10
  -1   0  12    6.30   15.80
   1   0 -12   16.40   18.90
   1   0 -12    4.40    7.90
   1   0 -12    7.70    7.80
   0   0  12 1176.18   75.59
   0   0  12 1098.99   65.89
   0   0  12 1138.99   64.19
   0   0 -12 1110.99   63.39
   0   0 -12 1032.30   75.09
   0   0 -12 1129.99   62.39
   1   0  12   95.49   25.20
  -1   0 -12  116.19   17.20
  -1   0 -12  151.08   32.10
   1   0  12  112.69   20.00
  -1   0 -12  115.59   15.60
   1   0  12  119.19   17.00
   2   0  12  222.98   41.00
  -2   0 -12  139.09   74.79
   2   0  12  248.38   25.90
   2   0  12  291.57   24.30
  -2   0 -12  272.37   30.80
  -2   0 -12  276.87   39.70
  -2   0 -12  266.37   21.90
  -3   0 -12  181.58   38.40
  -3   0 -12   81.49   58.59
   3   0  12  232.58   23.60
   3   0  12  191.38   23.50
  -3   0 -12  192.88   20.30
   4   0  12    8.80   15.20
  -4   0 -12  -44.40   50.69
  -4   0 -12    2.90   11.40
  -4   0 -12    1.60   20.80
   4   0  12   -7.40   12.40
   5   0  12  525.25   36.30
   5   0  12  553.84   42.10
  -5   0 -12  448.66   85.39
  -5   0 -12  489.05   55.79
  -6   0 -12  119.39   35.20
  -6   0 -12  106.69   51.59
   6   0  12  162.98   19.00
   7   0  12   75.79   10.60
  -7   0 -12   62.89   57.89
 -11   1  12   29.30   27.30
 -10  -1  12   77.89   49.00
 -10   1  12   60.69   31.80
  -9  -1  12   61.19   56.09
   9   1 -12   37.20   20.90
  -9   1  12   46.60   35.70
  -8   1  12  140.69   44.30
   8   1 -12   73.39   24.90
  -7  -1  12   78.19   10.00
  -7  -1  12  113.79   30.60
   7   1 -12   66.89   20.30
  -7   1  12   72.69   27.40
  -7   1  12   12.00   33.00
  -7   1  12  100.19   14.40
  -7   1  12   79.89   12.50
  -6  -1  12  201.58   36.10
  -6  -1  12  204.88   17.70
  -6  -1  12  203.68   16.10
   6   1 -12  238.18   36.00
  -6   1  12  171.58   38.40
  -6   1  12  252.57   36.70
  -6   1  12  231.48   19.60
  -6   1  12  210.98   32.20
  -6   1  12  244.28   19.00
   5  -1 -12   12.20    8.40
  -5  -1  12    8.20   18.40
  -5  -1  12   11.70    6.50
  -5   1  12  -17.20   23.00
  -5   1  12   18.00    7.70
  -5   1  12    9.10   19.90
   5   1 -12   -5.10   19.90
  -5   1  12    1.90   19.90
  -5   1  12    8.60    6.90
  -4  -1  12  216.48   28.60
   4  -1 -12  172.18   28.20
  -4  -1  12  232.48   34.00
  -4  -1  12  179.08   27.50
   4  -1 -12  241.58   20.20
  -4   1  12  287.17   34.80
   4   1 -12  169.88   32.30
  -4   1  12  250.27   44.00
  -4   1  12  225.08   29.50
  -4   1  12  242.78   18.40
  -4   1  12  262.07   19.00
   4   1 -12  254.47   34.90
   4   1 -12  265.27   16.70
  -3  -1  12  202.98   31.10
  -3  -1  12  210.38   22.20
  -3  -1  12  197.38   29.80
   3  -1 -12  189.18   18.30
   3  -1 -12  145.89   26.40
   3  -1 -12  168.88   21.90
   3   1 -12  197.48   15.00
  -3   1  12  159.78   15.70
  -3   1  12  163.88   23.40
  -3   1  12  205.08   39.40
   3   1 -12  218.98   28.30
   3   1 -12  160.18   36.10
  -3   1  12  177.68   16.60
  -3   1  12  173.58   24.40
  -2  -1  12  300.47   36.50
   2  -1 -12  290.67   22.90
   2  -1 -12  225.78   45.00
  -2  -1  12  341.47   29.90
   2  -1 -12  253.27   51.69
  -2  -1  12  351.96   24.80
   2  -1 -12  314.07   23.30
   2   1 -12  288.67   36.60
   2   1 -12  301.07   35.20
   2   1 -12  321.77   20.70
  -2   1  12  267.97   42.40
  -2   1  12  261.07   21.10
  -2   1  12  274.17   31.70
  -2   1  12  303.47   27.00
  -2   1  12  279.77   21.70
  -1  -1  12  331.17   29.80
   1  -1 -12  433.16   55.99
   1  -1 -12  283.87   46.80
  -1  -1  12  356.76   25.90
   1  -1 -12  338.27   24.50
  -1  -1  12  384.76   38.10
   1  -1 -12  320.97   26.00
  -1   1  12  313.37   47.40
   1   1 -12  360.86   35.20
  -1   1  12  351.06   28.80
   1   1 -12  345.27   23.50
  -1   1  12  346.77   24.30
  -1   1  12  327.87   24.10
  -1   1  12  360.96   32.90
   0  -1  12  351.06   37.50
   0  -1  12  366.76   29.00
   0  -1 -12  335.37   23.80
   0  -1 -12  358.46   30.00
   0  -1  12  349.27   25.90
   0  -1 -12  316.67   50.69
   0   1 -12  333.37   33.60
   0   1 -12  337.27   25.70
   0   1  12  337.37   53.39
   0   1 -12  327.87   23.80
   0   1  12  322.77   27.90
   0   1  12  315.57   31.30
   0   1  12  293.87   25.00
   0   1  12  333.07   24.40
   1  -1  12  337.87   26.90
  -1  -1 -12  254.37   50.89
  -1  -1 -12  343.67   25.20
  -1  -1 -12  355.36   33.90
   1  -1  12  374.36   28.90
   1  -1  12  391.96   40.10
  -1  -1 -12  366.56   28.70
   1   1  12  362.26   32.30
  -1   1 -12  378.16   35.70
   1   1  12  368.46   30.30
  -1   1 -12  323.27   26.00
   1   1  12  343.57   29.00
  -1   1 -12  361.56   27.00
   1   1  12  336.07   55.09
   1   1  12  352.26   26.20
   2  -1  12   39.90   11.60
   2  -1  12   52.09   12.20
  -2  -1 -12   26.30    9.60
  -2  -1 -12   21.00   13.30
  -2  -1 -12   17.80   49.99
   2  -1  12   39.90   21.40
  -2  -1 -12   17.00   26.50
  -2   1 -12   38.40   12.80
  -2   1 -12   38.40   15.60
   2   1  12   51.89   13.40
   2   1  12   27.40   14.70
  -2   1 -12   20.90   10.10
   2   1  12   29.30   12.90
   3  -1  12   29.60   34.10
   3  -1  12   21.60   10.70
  -3  -1 -12   -6.80   13.50
  -3  -1 -12  -19.20   29.00
  -3  -1 -12   49.80   46.80
   3  -1  12   10.70   12.10
  -3  -1 -12   20.60   10.00
  -3   1 -12    4.30   18.70
   3   1  12   29.00   18.60
   3   1  12   17.40   15.40
   3   1  12   21.20   15.30
  -3   1 -12    2.70   11.50
  -3   1 -12   14.30   14.40
   3   1  12   26.70   18.90
  -4  -1 -12  119.49   48.80
   4  -1  12   65.59   13.00
  -4  -1 -12   84.69   18.10
  -4  -1 -12   97.59   15.40
   4  -1  12  114.79   18.50
  -4   1 -12   74.89   15.80
   4   1  12  116.99   23.30
   4   1  12  117.49   16.30
   4   1  12  101.69   24.90
  -4   1 -12  119.39   22.50
   5  -1  12  378.96   29.80
  -5  -1 -12  252.17   54.09
   5   1  12  371.16   28.80
  -6  -1 -12   14.40   41.00
   6   1  12   58.19   10.70
  -6   1 -12   57.89   21.00
   7  -1  12    3.80    7.10
  -7  -1 -12   -6.70   39.90
   7   1  12   -4.40    7.10
  -7   1 -12    2.40   23.70
 -10   2  12   29.90   27.80
  10   2 -12   15.90   16.70
   9   2 -12   -0.10   18.00
  -9   2  12   10.50   29.00
  -8   2  12  -15.40   29.80
   8   2 -12    8.50   20.40
   8   2 -12   19.50   17.50
   7   2 -12   12.80   23.80
  -7   2  12   35.60   33.50
  -6  -2  12   63.19   24.90
  -6   2  12   55.99   13.50
  -6   2  12   35.40   10.80
  -6   2  12   76.69   21.80
   6   2 -12   38.80   17.90
  -6   2  12   34.70   35.40
  -5  -2  12   71.49   10.50
  -5  -2  12   51.79   26.30
   5  -2 -12   41.70   31.40
   5  -2 -12   48.90   14.40
   5   2 -12   22.00   18.00
  -5   2  12   67.09   12.80
  -5   2  12   45.70   35.30
  -5   2  12   44.70   23.70
  -5   2  12   35.20    9.80
  -5   2  12   38.60   21.50
   4  -2 -12   12.80   27.00
   4  -2 -12   32.30   12.90
  -4  -2  12   67.99   26.60
   4  -2 -12   64.09   49.10
  -4   2  12   36.00   10.90
  -4   2  12   46.40   35.40
  -4   2  12   36.90   20.90
   4   2 -12   23.50   20.00
  -4   2  12   67.19   20.60
  -4   2  12   63.99   10.70
  -3  -2  12   23.60   17.50
   3  -2 -12    2.00   40.20
  -3  -2  12   30.60   24.50
   3  -2 -12   10.40   22.10
   3  -2 -12   44.30   13.00
   3  -2 -12   33.70   13.50
   3  -2 -12   43.50   25.50
  -3   2  12   34.50    9.40
  -3   2  12   50.29   19.50
  -3   2  12   32.50   18.30
   3   2 -12   43.30   20.20
  -3   2  12   25.40   10.70
   3   2 -12   37.40    6.30
   3   2 -12   36.70   20.40
  -3   2  12  -12.30   33.00
   2  -2 -12  271.77   48.40
   2  -2 -12  306.97   46.40
  -2  -2  12  324.97   28.60
   2  -2 -12  299.27   25.30
  -2  -2  12  314.67   46.40
   2  -2 -12  255.77   30.70
  -2  -2  12  296.47   30.90
  -2   2  12  331.87   25.30
  -2   2  12  342.17   26.80
   2   2 -12  366.96   34.00
  -2   2  12  293.67   34.70
  -2   2  12  344.37   65.69
   2   2 -12  382.66   22.50
  -2   2  12  357.66   35.10
   2   2 -12  346.57   39.60
   1  -2 -12   98.09   38.60
  -1  -2  12  122.39   19.80
   1  -2 -12  127.49   16.40
  -1  -2  12  121.99   28.80
   1  -2 -12   59.99   28.20
   1  -2 -12  115.39   23.00
  -1  -2  12  113.79   17.30
  -1   2  12   86.89   16.70
  -1   2  12  116.69   16.40
   1   2 -12  113.09   13.00
  -1   2  12  129.59   21.00
  -1   2  12  116.19   20.70
   1   2 -12  142.39   22.70
  -1   2  12  123.79   47.90
   1   2 -12  115.59   22.70
   0  -2  12  727.43   48.90
   0  -2  12  785.02   63.39
   0  -2 -12  957.90   81.19
   0  -2 -12  805.02   46.70
   0  -2 -12  621.24   74.69
   0  -2  12  709.13   48.30
   0   2 -12  810.42   52.39
   0   2 -12  801.12   45.40
   0   2  12  732.73   53.29
   0   2  12  779.12   47.20
   0   2  12  702.53   54.49
   1  -2  12   87.49   15.70
  -1  -2 -12   38.50   34.30
   1  -2  12   63.89   22.50
  -1  -2 -12   26.10   52.79
  -1  -2 -12   40.20   10.90
  -1  -2 -12   44.20   15.50
   1  -2  12  114.09   19.10
   1   2  12   60.99   19.00
   1   2  12   63.99   19.50
   1   2  12   83.59   16.60
  -1   2 -12   88.39   16.80
  -1   2 -12   69.69   12.30
  -2  -2 -12  124.19   40.60
   2  -2  12  214.28   22.60
   2  -2  12  197.08   25.00
   2  -2  12  236.28   35.90
  -2  -2 -12  196.68   20.10
  -2  -2 -12   99.29   50.59
  -2  -2 -12  206.38   25.80
   2   2  12  203.68   31.30
  -2   2 -12  249.48   27.50
   2   2  12  179.28   27.00
  -2   2 -12  191.38   23.40
   2   2  12  193.38   33.80
  -3  -2 -12   20.60   16.20
   3  -2  12   22.30   10.00
  -3  -2 -12   36.70   38.10
  -3  -2 -12   36.40   43.80
   3  -2  12   40.40   25.30
   3  -2  12   21.20   14.30
  -3  -2 -12   66.69   13.60
  -3   2 -12   20.70   18.90
   3   2  12   21.70   24.90
   3   2  12    4.60   25.40
  -3   2 -12   29.70   13.50
  -4  -2 -12    6.90   38.40
   4  -2  12   22.30    9.50
  -4   2 -12    9.80   11.90
  -5  -2 -12   94.79   42.50
   5  -2  12  117.59   17.00
  -5   2 -12  125.99   23.90
   5   2  12  103.09   13.80
  -6  -2 -12   41.60   35.30
   6  -2  12   77.99   12.60
   6   2  12   52.49   20.20
   6   2  12   83.09   10.80
  -6   2 -12   50.09   15.80
   7  -2  12   79.89   11.00
  -7  -2 -12   23.30   37.70
  -7   2 -12   86.99   18.00
   7   2  12   65.29   10.10
  -9   3  12  -35.00   27.60
   9   3 -12    2.80   13.90
   7   3 -12   17.80   15.30
  -7   3  12   -5.70   35.50
  -6  -3  12  163.38   34.90
  -6   3  12   59.39   40.80
   6   3 -12   98.59   19.00
  -5  -3  12   22.50   31.60
   5  -3 -12   54.49   70.19
  -5   3  12   16.80   43.80
  -5   3  12   33.80   43.10
   5   3 -12    7.50   14.60
  -5   3  12    3.20   19.20
  -4  -3  12   11.20   30.50
   4  -3 -12    8.40   34.10
   4  -3 -12  -19.30   37.60
   4  -3 -12  -11.30   21.20
  -4   3  12   10.90   11.70
   4   3 -12   30.60   18.10
  -4   3  12   33.90   17.70
  -4   3  12   25.70   46.30
  -4   3  12   31.60   38.20
  -3  -3  12  210.88   31.70
   3  -3 -12  241.68   33.60
  -3  -3  12  292.57   53.39
   3  -3 -12  240.78   30.30
   3  -3 -12  207.68   41.90
   3  -3 -12  205.68   41.70
  -3   3  12  244.38   26.10
  -3   3  12  257.37   35.00
  -3   3  12  153.68   60.39
   3   3 -12  274.57   36.20
   2  -3 -12  202.88   42.70
   2  -3 -12  287.07   27.80
  -2  -3  12  277.67   30.00
  -2  -3  12  264.17   50.69
   2  -3 -12  199.48   42.00
   2   3 -12  294.07   29.80
  -2   3  12  300.27   28.50
   2   3 -12  292.77   19.30
   2   3 -12  306.07   37.40
  -2   3  12  276.87   36.40
  -2   3  12  227.18   39.60
   1  -3 -12   11.30   28.50
  -1  -3  12   34.10   13.20
   1  -3 -12   71.29   35.10
  -1  -3  12   49.20   21.20
   1  -3 -12   -8.40   31.30
   1  -3 -12   32.10  118.79
   1  -3 -12   26.90   13.80
  -1  -3  12    4.40   24.60
  -1   3  12   19.20   21.70
  -1   3  12   52.29   17.40
   1   3 -12   30.20    8.20
   1   3 -12   41.00   22.00
   1   3 -12   37.50   12.70
  -1   3  12   24.80   19.40
   0  -3  12    8.90   11.60
   0  -3 -12  -28.70   36.20
   0  -3 -12  -10.20   56.89
   0  -3 -12    8.30   12.40
   0  -3  12    5.10   22.60
   0  -3  12   38.10   19.30
   0  -3 -12    6.90   30.00
   0  -3 -12    9.00   31.10
   0   3  12   -0.20   23.10
   0   3 -12   10.50   10.50
   0   3 -12   16.40   18.20
   0   3  12   19.40   19.50
   0   3 -12   13.60    8.90
   0   3  12    2.40   19.60
  -1  -3 -12  125.89   36.70
   1  -3  12   75.19   24.90
   1  -3  12   78.99   20.00
  -1  -3 -12   76.49   14.90
   1   3  12   78.99   29.20
   1   3  12   82.49   24.00
  -1   3 -12   83.39   13.50
  -2  -3 -12   11.40   37.50
  -2  -3 -12   17.20   29.30
   2  -3  12    3.90    9.20
   2  -3  12   -0.70   18.80
  -2  -3 -12    4.20   45.10
  -2   3 -12    5.30   14.10
  -2   3 -12   19.70   10.60
   3  -3  12  230.48   21.80
  -3  -3 -12  150.08   49.99
   3  -3  12  204.78   31.20
  -3  -3 -12  211.28   40.00
  -3   3 -12  236.18   24.90
  -4  -3 -12  -24.40   36.90
  -4  -3 -12   27.80   26.10
   4  -3  12   19.10    8.20
  -4   3 -12    1.20    9.00
   5  -3  12  106.39   13.80
  -5  -3 -12   51.19   24.60
  -5  -3 -12   72.49   39.40
   5   3  12   84.79   16.80
  -5   3 -12  118.19   18.70
   6  -3  12   46.60    9.70
  -6  -3 -12    9.10   20.10
  -6  -3 -12    4.00   35.20
  -6   3 -12   24.60   10.30
   6   3  12    8.70   13.90
   8   4 -12   -1.60    9.30
   7   4 -12   38.90   12.20
  -6  -4  12   -2.30   32.40
   6   4 -12    5.30   12.30
  -6   4  12   38.50   34.50
  -5  -4  12   82.59   33.80
   5  -4 -12   78.99   28.80
  -5   4  12   13.30   29.10
   5   4 -12   68.69   17.40
  -4  -4  12  115.59   35.70
   4  -4 -12   84.89   28.20
   4   4 -12   92.09   18.50
  -3  -4  12  138.09   36.10
   3  -4 -12  137.39   31.80
  -3  -4  12  139.59   20.80
   3   4 -12   90.49   17.60
  -2  -4  12  153.98   23.20
  -2  -4  12   72.69   31.40
   2  -4 -12  111.49   31.20
   2   4 -12  184.18   26.10
  -1  -4  12  170.98   21.40
  -1  -4  12  178.48   35.90
   1  -4 -12   75.39   29.90
   1   4 -12  135.49   21.50
   1   4 -12  159.28   20.20
   0  -4 -12   12.60   26.20
   0  -4 -12  -15.10   62.49
   0  -4  12   13.30   10.00
   0  -4  12   -3.20   22.20
   0   4  12   -8.80   18.50
   0   4 -12   19.50    9.10
  -1  -4 -12  110.69   30.90
  -1  -4 -12   23.90   54.99
   1  -4  12  100.99   16.80
   1  -4  12   84.19   24.70
  -1   4 -12  122.99   17.10
   2  -4  12  180.38   18.70
   2  -4  12  186.38   29.00
  -2   4 -12  183.58   19.80
   2   4  12  172.78   27.40
  -3  -4 -12   48.00   45.40
  -3  -4 -12   33.50   22.80
   3  -4  12   22.80   25.70
   3  -4  12   28.50    8.20
  -3   4 -12   32.50    9.60
   3   4  12   29.90   12.70
   3   4  12   12.20   14.60
   4  -4  12  206.18   16.30
   4   4  12  146.89   22.70
  -4   4 -12  203.98   20.10
  -5  -5  12   79.09   27.00
   5   5 -12   55.09   12.10
  -4  -5  12   72.59   24.60
   4  -5 -12   57.09   19.60
   4   5 -12   40.50   12.70
  -4   5  12   18.10   18.30
  -3  -5  12    8.70   22.90
   3  -5 -12   20.70   18.10
   3   5 -12   43.60   12.90
  -3   5  12    1.70   16.30
  -2  -5  12   41.60   23.00
  -2  -5  12   64.49   11.90
   2  -5 -12   38.40   19.50
   2   5 -12   46.20   14.10
   1  -5 -12   21.70   19.10
  -1  -5  12   34.20    9.40
  -1  -5  12   29.80   20.40
  -1   5  12   26.00   17.70
  -1   5  12   17.10   14.80
   0  -5 -12    2.20   17.90
   0  -5  12   39.70   18.40
   0  -5  12   21.20    8.00
   0   5  12   38.10   15.80
   0   5  12    4.50   13.80
   1  -5  12   29.90    7.50
  -1  -5 -12   28.70   18.00
   1  -5  12   22.20   18.00
   1   5  12   31.90   13.00
 -11   0  13    2.20   31.70
 -10   0  13   32.30   31.60
  -9   0  13   31.90   40.30
  -8   0  13   95.39   41.20
  -7   0  13   22.80   33.40
  -7   0  13   28.10    9.40
  -7   0  13    5.10   11.40
  -7   0  13   42.20   28.60
  -6   0  13  441.96   30.80
  -6   0  13  498.25   30.80
  -6   0  13  549.85   56.09
  -6   0  13  519.85   55.49
  -5   0  13   68.19   27.10
  -5   0  13   82.89   11.70
  -5   0  13   51.99   22.90
  -5   0  13   90.19   12.80
   5   0 -13   82.19   12.30
  -5   0  13   60.69   22.30
  -4   0  13 1159.98   76.79
  -4   0  13  995.80   70.39
  -4   0  13 1044.20   68.29
  -4   0  13 1116.19   60.09
   4   0 -13 1060.49   60.59
  -4   0  13 1093.39   60.69
  -3   0  13 1715.73   91.19
   3   0 -13 1759.62   91.39
  -3   0  13 1839.22  105.89
   3   0 -13 1403.36  101.59
  -3   0  13 1642.54   96.29
  -2   0  13   49.90   12.80
   2   0 -13   59.59   22.40
  -2   0  13   34.70   17.20
  -2   0  13   48.90   14.40
   2   0 -13   74.49   11.70
   1   0 -13   63.19   11.90
  -1   0  13   42.80   18.50
  -1   0  13   59.59   13.70
   1   0 -13   53.99   13.00
   1   0 -13   78.19   22.80
  -1   0  13   77.89   14.00
   0   0  13  431.36   45.10
   0   0 -13  409.26   30.60
   0   0  13  384.06   32.50
   0   0 -13  416.16   44.20
   0   0  13  445.96   32.20
   0   0 -13  402.66   30.00
  -1   0 -13   37.50   18.60
   1   0  13   27.80   24.60
  -1   0 -13   63.59   13.00
  -1   0 -13   30.60   15.10
   1   0  13   59.99   13.60
   1   0  13   38.50   12.10
   2   0  13   37.40   12.40
  -2   0 -13   50.19   22.10
   2   0  13   54.39   42.80
  -2   0 -13   50.49   12.70
  -2   0 -13   40.60   19.70
   2   0  13   58.69   14.60
   3   0  13  142.59   22.00
  -3   0 -13  158.88   29.70
   3   0  13  158.28   25.90
  -3   0 -13  157.58   23.20
  -4   0 -13  434.96  127.09
  -4   0 -13  547.85   54.99
   4   0  13  551.04   38.10
   4   0  13  545.25   39.80
   5   0  13  -10.70   17.20
   5   0  13    4.50   10.00
  -5   0 -13    2.40   23.00
   6   0  13   52.29    9.80
  -6   0 -13   55.09   29.00
   7   0  13   -1.80    7.20
 -10  -1  13  -44.10   43.70
 -10   1  13    8.00   27.60
  -9  -1  13    2.50   49.99
  -9   1  13    3.60   33.80
  -8  -1  13  209.98   45.40
  -8   1  13  134.49   42.50
  -7  -1  13   -0.20    8.40
  -7  -1  13   50.99   26.10
  -7   1  13   29.00   34.30
  -7   1  13  -15.20   11.90
  -7   1  13    4.80   10.30
  -7   1  13    3.90   23.20
  -6  -1  13   76.89   12.00
  -6  -1  13   89.59   12.10
  -6  -1  13  115.49   24.20
  -6   1  13   68.69   35.90
  -6   1  13   83.39   24.80
  -6   1  13   84.09   12.80
  -6   1  13   67.79   32.50
   6   1 -13   97.89   21.30
  -6   1  13   77.79   12.60
  -5  -1  13  475.45   31.00
   5  -1 -13  506.05   33.50
  -5  -1  13  560.04   46.40
  -5   1  13  388.06   46.00
   5   1 -13  496.45   44.20
  -5   1  13  530.45   50.89
  -5   1  13  510.25   32.20
  -5   1  13  451.95   57.79
  -5   1  13  490.15   32.40
  -4  -1  13   93.19   22.40
   4  -1 -13  104.09   16.10
  -4  -1  13  132.19   23.10
   4  -1 -13   69.19   30.40
  -4  -1  13  100.39   13.10
  -4   1  13   99.69   14.30
   4   1 -13  102.49   11.60
  -4   1  13   78.29   21.00
  -4   1  13  113.39   22.00
   4   1 -13  160.88   25.10
  -4   1  13   91.39   31.80
  -4   1  13   99.39   14.10
   4   1 -13   77.09   24.60
  -3  -1  13  718.03   51.39
   3  -1 -13  785.32   46.40
  -3  -1  13  810.42   49.50
  -3  -1  13  773.42   57.19
   3  -1 -13  679.93   60.19
  -3   1  13  767.72   45.00
  -3   1  13  730.63   53.29
   3   1 -13  725.93   56.19
  -3   1  13  686.63   51.79
   3   1 -13  826.72   43.50
   3   1 -13  641.04   57.79
  -3   1  13  703.93   43.80
  -3   1  13  742.73   67.89
  -2  -1  13  191.28   21.90
  -2  -1  13  195.48   30.90
   2  -1 -13  190.78   47.70
   2  -1 -13  187.38   30.70
   2  -1 -13  165.58   20.80
   2  -1 -13  172.58   22.00
  -2  -1  13  167.38   24.60
  -2   1  13  187.88   25.30
  -2   1  13  183.48   18.20
  -2   1  13  181.88   17.30
  -2   1  13  157.38   33.80
  -2   1  13  150.38   27.30
   2   1 -13  164.58   33.20
   2   1 -13  182.08   16.30
   1  -1 -13  243.58   22.70
  -1  -1  13  277.07   25.80
   1  -1 -13  247.68   23.80
  -1  -1  13  263.77   34.10
  -1  -1  13  239.18   24.00
   1  -1 -13  296.37   48.50
  -1   1  13  241.98   20.80
  -1   1  13  211.78   40.00
  -1   1  13  230.48   22.40
   1   1 -13  275.37   32.50
  -1   1  13  237.28   28.80
   1   1 -13  268.67   20.70
  -1   1  13  223.48   26.60
   0  -1 -13  228.88   46.40
   0  -1  13  281.07   25.50
   0  -1  13  274.27   35.40
   0  -1 -13  238.58   30.60
   0  -1 -13  267.87   23.30
   0  -1  13  275.97   25.40
   0   1  13  293.97   28.50
   0   1  13  274.77   47.80
   0   1  13  292.57   30.00
   0   1 -13  284.27   33.20
   0   1  13  265.87   26.60
   0   1  13  287.87   23.70
   0   1 -13  281.07   21.90
   1  -1  13   62.09   13.90
  -1  -1 -13   44.80   20.60
  -1  -1 -13   59.29   11.70
   1  -1  13   26.80   19.40
  -1  -1 -13   36.60   26.50
   1  -1  13   71.39   12.90
  -1   1 -13   60.49   16.10
   1   1  13   59.29   15.70
   1   1  13   49.99   13.10
  -1   1 -13   24.80   12.00
   1   1  13   44.90   15.10
  -1   1 -13   61.39   17.00
   1   1  13   -5.60   53.89
   2  -1  13   38.00   11.20
  -2  -1 -13   14.10   25.50
  -2  -1 -13   74.09   13.90
   2  -1  13   30.90   24.40
   2  -1  13   29.50   12.70
  -2  -1 -13    4.30   64.29
  -2   1 -13   53.99   14.70
   2   1  13   36.30   14.60
  -2   1 -13   40.40   15.70
  -2   1 -13   39.70   15.10
   2   1  13   39.00   16.50
   2   1  13   50.29   16.20
  -3  -1 -13  -28.50   55.89
  -3  -1 -13   90.59   32.00
  -3  -1 -13   54.49   13.50
   3  -1  13   40.80   14.70
   3  -1  13   86.79   14.10
   3   1  13   78.99   21.70
   3   1  13   86.69   18.50
  -3   1 -13   70.59   18.20
  -3   1 -13  113.89   26.20
  -4  -1 -13   78.79   34.70
  -4  -1 -13   61.99   52.49
   4  -1  13  121.49   18.30
   4   1  13  102.19   15.40
  -4   1 -13  143.19   29.50
   4   1  13   96.89   22.10
  -5  -1 -13   42.90   49.90
  -5  -1 -13   31.40   36.00
   5  -1  13   42.20   12.20
  -5   1 -13   29.90   17.30
   5   1  13   48.00   11.80
  -6  -1 -13   -2.50   50.49
   6  -1  13   21.10    8.60
   6   1  13   22.50    9.60
  -6   1 -13   28.30   18.40
   7  -1  13   14.30    6.50
  -7   1 -13    4.60   24.90
   7   1  13   15.10    8.00
 -10   2  13   46.00   27.70
  -9   2  13  111.99   35.70
  -8   2  13   28.40   30.10
   8   2 -13   60.49   17.90
  -7  -2  13  110.29   29.00
  -7   2  13   67.49   38.20
   7   2 -13   84.99   19.60
  -6  -2  13  129.39   26.40
  -6  -2  13  115.79   16.60
  -6   2  13  172.78   26.90
   6   2 -13   97.39   19.70
  -6   2  13  159.58   20.50
  -6   2  13  104.49   18.90
  -6   2  13   58.39   35.90
   5  -2 -13   36.60   15.30
  -5  -2  13   63.59   22.70
  -5   2  13   54.19   36.40
   5   2 -13   31.40   17.10
  -5   2  13   39.30   10.90
  -5   2  13   44.30   20.50
  -5   2  13   52.29   14.00
  -5   2  13   32.70   26.50
  -4  -2  13   93.29   24.80
   4  -2 -13   12.70   33.30
   4  -2 -13   33.10   14.80
   4   2 -13   84.59   22.30
  -4   2  13   87.79   13.70
  -4   2  13   68.89   15.50
  -4   2  13   50.99   18.80
  -4   2  13   35.70   34.10
  -4   2  13   68.89   24.00
   3  -2 -13  229.08   48.20
   3  -2 -13  255.17   41.10
  -3  -2  13  262.57   31.40
  -3  -2  13  286.77   39.60
   3  -2 -13  265.57   29.40
   3   2 -13  270.97   36.50
  -3   2  13  251.97   25.80
   3   2 -13  314.87   36.10
  -3   2  13  282.67   34.40
  -3   2  13  207.38   36.50
   3   2 -13  299.47   19.20
  -3   2  13  341.57   62.89
  -3   2  13  273.37   23.70
  -2  -2  13  920.31   66.39
  -2  -2  13  777.72   52.69
   2  -2 -13  679.63   54.09
   2  -2 -13  806.52   49.90
  -2  -2  13  711.73   50.69
   2  -2 -13  772.22   70.99
   2  -2 -13  738.33   80.19
  -2   2  13  793.22   50.29
   2   2 -13  807.02   58.39
  -2   2  13  730.33   86.89
  -2   2  13  762.12   48.90
   2   2 -13  880.91   45.90
   2   2 -13  857.21   56.69
  -2   2  13  810.22   58.69
  -2   2  13  820.02   57.39
  -1  -2  13  157.78   23.10
   1  -2 -13  126.39   40.40
   1  -2 -13   72.29   30.20
   1  -2 -13  116.29   22.50
  -1  -2  13  160.88   29.70
   1  -2 -13  166.08   37.10
  -1  -2  13  133.99   20.90
   1  -2 -13  110.89   16.70
  -1   2  13  133.39   22.50
   1   2 -13  126.79   15.40
   1   2 -13  141.49   24.40
  -1   2  13  121.49   53.19
  -1   2  13  134.29   19.00
  -1   2  13   99.79   20.80
   0  -2  13  306.57   39.10
   0  -2  13  331.97   28.10
   0  -2  13  284.47   28.80
   0  -2 -13  326.87   27.00
   0  -2 -13  366.76   60.69
   0   2 -13  281.67   23.40
   0   2 -13  332.67   31.10
   0   2  13  291.97   28.10
   0   2  13  323.67   34.20
   0   2  13  252.57   36.20
   1  -2  13   -3.80   17.00
   1  -2  13   25.80   15.10
  -1  -2 -13   16.30   31.70
  -1  -2 -13   26.70   12.60
   1  -2  13   19.40   10.60
  -1   2 -13    5.00   10.30
   1   2  13   -2.90   16.50
  -1   2 -13    4.80   11.10
   1   2  13   17.90   16.10
   1   2  13   22.30   19.40
   2  -2  13   42.50   16.70
  -2  -2 -13    4.70   53.89
   2  -2  13   66.09   22.70
  -2  -2 -13   39.20   30.60
  -2  -2 -13   61.29   13.60
   2  -2  13   50.19   11.40
  -2   2 -13   61.69   14.40
  -2   2 -13   27.70   15.50
   2   2  13   24.10   24.70
   2   2  13   32.50   19.10
   3  -2  13  131.99   34.60
   3  -2  13  159.58   18.50
  -3  -2 -13   89.79   50.99
   3   2  13  140.79   27.90
  -3   2 -13  159.58   23.80
  -4  -2 -13   -2.90   43.80
  -4  -2 -13    6.90   41.60
   4  -2  13   -3.80    8.20
  -4   2 -13    7.00   11.10
  -5  -2 -13   21.90   42.70
   5  -2  13   37.20    9.60
  -5   2 -13   30.90   13.80
  -6  -2 -13   33.90   45.40
  -6   2 -13   10.50   13.20
   6   2  13   24.20   18.90
  -9   3  13   42.40   30.40
  -8   3  13   23.30   33.30
   7   3 -13  407.56   35.80
  -6  -3  13   57.49   27.80
   6   3 -13   40.60   14.10
  -6   3  13  -16.70   38.60
  -5   3  13   34.10   43.60
  -5   3  13   32.80   43.50
  -4  -3  13   68.49   27.70
   4  -3 -13   46.20   26.60
   4  -3 -13  100.09   36.60
  -4   3  13   63.39   19.60
   4   3 -13   55.69   16.50
  -4   3  13    2.80   49.80
  -4   3  13   53.29   39.80
  -3  -3  13   36.10   15.30
  -3  -3  13   29.00   26.00
   3  -3 -13  -14.20   29.80
   3  -3 -13   26.00   32.40
   3  -3 -13   43.80   42.90
  -3   3  13   20.20   17.00
   3   3 -13   42.00   16.40
  -3   3  13   12.00   33.80
  -3   3  13   49.20   18.50
  -3   3  13  -34.50   61.69
   2  -3 -13  584.34   45.60
   2  -3 -13  495.65   66.49
  -2  -3  13  684.83   43.50
  -2  -3  13  740.73   62.79
   2  -3 -13  519.25   77.79
  -2   3  13  537.75   58.19
  -2   3  13  548.95   44.50
   2   3 -13  640.24   49.20
  -2   3  13  577.84   50.09
   2   3 -13  681.23   45.70
   2   3 -13  652.03   35.90
   1  -3 -13  481.25   73.69
   1  -3 -13  280.07   30.90
  -1  -3  13  384.46   46.50
   1  -3 -13  316.37   55.69
  -1  -3  13  357.86   29.20
  -1   3  13  280.87   37.10
   1   3 -13  328.77   37.10
   1   3 -13  341.47   24.00
   1   3 -13  357.96   30.50
  -1   3  13  277.77   35.30
  -1   3  13  272.27   47.60
   0  -3  13   17.30   10.50
   0  -3 -13  -11.70   28.50
   0  -3 -13  -26.30  126.69
   0  -3 -13    1.20   27.20
   0  -3  13   -1.10   20.30
   0   3  13    3.90   18.20
   0   3 -13   16.20   10.90
   0   3 -13    5.20    9.90
  -1  -3 -13   12.70   30.00
   1  -3  13    2.40   18.30
  -1  -3 -13   30.90   60.69
  -1  -3 -13   18.40   27.70
   1  -3  13    2.60    9.00
  -1   3 -13   32.00   14.70
   1   3  13    9.00   20.90
  -1   3 -13    6.70    9.50
   2  -3  13    7.30   18.80
  -2  -3 -13  -25.00   25.50
  -2  -3 -13   -8.80   33.10
   2  -3  13   10.10    8.60
  -2   3 -13    5.00    9.20
   3  -3  13   94.19   14.70
   3  -3  13   53.59   28.60
  -3  -3 -13   84.69   29.30
  -3   3 -13  110.69   18.30
  -4  -3 -13  151.98   30.30
   4  -3  13  150.28   15.80
  -4   3 -13  171.18   20.40
   5  -3  13   78.69   12.80
  -5  -3 -13   91.69   24.20
  -5   3 -13  108.59   17.90
   5   3  13   85.09   16.60
   7   4 -13   13.20    9.80
  -6  -4  13   37.70   25.70
   6   4 -13   30.60   11.10
  -6   4  13   24.00   33.40
  -5  -4  13   -4.30   24.60
  -5   4  13    0.80   28.80
   5   4 -13   18.80   11.20
   4  -4 -13   42.40   26.90
  -4  -4  13   21.70   24.90
  -4   4  13  -28.10   25.80
   4   4 -13    5.50   12.80
  -3  -4  13   78.79   16.00
  -3  -4  13   40.90   25.80
   3  -4 -13   66.09   27.80
  -3   4  13   39.70   24.40
  -2  -4  13  115.99   20.00
   2  -4 -13   96.99   28.80
  -2  -4  13   96.19   27.40
   2   4 -13  155.28   24.80
   1  -4 -13    0.70   24.30
  -1  -4  13   45.40   22.40
  -1  -4  13   27.90   11.00
   1   4 -13   39.00   12.10
  -1   4  13   17.90   21.30
   0  -4  13  215.48   20.70
   0  -4 -13  186.38   33.80
   0  -4  13  219.68   36.20
   0   4 -13  200.08   21.20
  -1  -4 -13  -67.69   87.89
  -1  -4 -13   -8.20   22.00
   1  -4  13   -1.30    7.20
   1  -4  13   -2.20   17.20
   1   4  13    9.40   15.70
  -1   4 -13    1.40    8.00
   2  -4  13    1.70   18.60
  -2  -4 -13   -5.80   59.49
   2  -4  13    9.80    6.60
  -2  -4 -13  -10.70   20.70
  -2   4 -13   16.50    8.30
   2   4  13    3.00   14.50
   2   4  13   22.60   13.00
   3  -4  13   13.60    6.60
  -3  -4 -13  -18.30   56.79
  -3  -4 -13   10.90   19.30
   3   4  13    3.20   13.80
  -3   4 -13   19.70    8.70
   3   4  13    9.40   10.20
  -3  -5  13   32.60   18.70
   3  -5 -13   42.10   18.10
  -3   5  13    4.70   15.20
   2  -5 -13    6.10   18.00
  -2  -5  13   -4.20   10.00
  -2  -5  13    6.50   17.40
  -2   5  13   -2.20   13.80
   1  -5 -13   50.29   17.90
  -1  -5  13  103.39   20.40
  -1  -5  13   73.29   12.50
  -1   5  13   74.29   18.70
   0  -5  13    4.30    6.20
   0  -5 -13    4.10   16.50
   0  -5  13   23.70   16.70
   0   5  13    1.00   12.50
   0   5  13    1.50   12.60
 -10   0  14  -13.60   29.30
  -9   0  14   58.89   36.50
  -8   0  14  187.68   44.20
  -7   0  14    5.90   27.20
  -7   0  14   33.20   29.20
  -6   0  14   33.90   24.10
  -6   0  14   21.70   24.60
  -6   0  14   13.60    9.10
  -6   0  14   10.70   10.30
  -5   0  14    3.40    8.10
  -5   0  14    5.30   20.30
  -5   0  14   -0.30   20.00
  -5   0  14   18.60    9.10
   5   0 -14   10.60    8.20
  -4   0  14  245.98   38.90
  -4   0  14  272.77   21.00
  -4   0  14  246.88   36.00
  -4   0  14  242.48   38.70
  -4   0  14  258.07   21.40
   4   0 -14  258.77   21.50
  -3   0  14  133.79   22.20
  -3   0  14  116.89   15.10
   3   0 -14  133.09   16.50
  -3   0  14  104.29   19.90
  -3   0  14  138.39   26.20
   3   0 -14   82.19   24.70
  -2   0  14  315.77   38.10
   2   0 -14  270.17   37.10
  -2   0  14  238.58   28.50
  -2   0  14  286.47   28.30
   2   0 -14  257.27   23.60
   1   0 -14  141.39   51.59
  -1   0  14  138.09   22.70
  -1   0  14   85.69   23.90
   1   0 -14  132.39   19.20
  -1   0  14  129.59   19.20
   1   0 -14  119.09   27.70
   0   0 -14  554.24   53.79
   0   0 -14  576.14   40.50
   0   0  14  577.74   55.09
   0   0 -14  599.94   41.10
   0   0  14  613.44   41.90
   0   0  14  576.44   41.80
  -1   0 -14  189.68   30.10
  -1   0 -14  166.38   36.20
   1   0  14  163.88   36.70
   1   0  14  208.88   26.90
  -1   0 -14  132.09   19.30
   1   0  14  201.88   23.60
  -2   0 -14   41.50   16.50
   2   0  14   61.49   14.00
  -2   0 -14   43.80   20.40
   2   0  14   77.49   19.30
   3   0  14   63.09   16.40
  -3   0 -14   45.70   23.40
   3   0  14   25.50   12.40
  -4   0 -14    1.70   20.60
   4   0  14    7.80   12.40
   4   0  14  -27.60   11.60
   5   0  14    0.40   10.00
  -5   0 -14    0.50   22.30
   6   0  14   40.60    9.50
  -6   0 -14   38.60   30.10
 -10  -1  14   25.10   43.30
 -10   1  14   14.90   26.70
  -9  -1  14  127.29   48.50
  -9   1  14   55.49   33.70
  -8  -1  14   40.40   35.20
  -8   1  14   27.00   33.20
  -7  -1  14  272.97   40.40
  -7   1  14  147.39   42.50
  -7   1  14  223.38   31.80
  -6  -1  14   18.90    8.90
  -6  -1  14   50.39   22.80
  -6   1  14   23.60   11.40
  -6   1  14   35.20   20.90
  -6   1  14   39.90   12.60
  -6   1  14   49.20   30.80
  -5  -1  14   17.70    9.70
  -5  -1  14   19.40   24.60
  -5  -1  14    6.90   17.50
   5  -1 -14   14.80   11.00
  -5   1  14   44.80   31.00
  -5   1  14   21.20   27.20
  -5   1  14   19.10   10.00
  -5   1  14    7.30   10.20
  -5   1  14   10.60   18.20
  -4  -1  14  103.89   15.20
  -4  -1  14  148.89   21.90
  -4  -1  14  122.49   23.40
   4  -1 -14   93.79   15.30
  -4   1  14   92.59   25.40
   4   1 -14   80.89   23.90
  -4   1  14  137.19   23.20
  -4   1  14   68.49   28.30
  -4   1  14  121.19   17.20
   4   1 -14  124.09   13.40
  -4   1  14  149.19   16.90
   3  -1 -14   92.09   32.90
  -3  -1  14  112.29   18.70
  -3  -1  14   81.59   20.90
  -3  -1  14  137.19   24.60
   3  -1 -14  112.99   17.10
   3   1 -14  151.28   15.20
  -3   1  14  158.28   27.80
  -3   1  14  133.49   17.70
  -3   1  14   79.09   30.30
   3   1 -14   96.49   23.80
  -3   1  14  141.39   16.90
  -3   1  14  154.18   25.10
  -2  -1  14    2.20   15.10
   2  -1 -14   15.70   28.50
  -2  -1  14   16.20   12.90
  -2  -1  14   21.40   15.10
   2  -1 -14    8.10   20.30
   2  -1 -14   30.50   13.90
   2  -1 -14    6.90   44.40
  -2   1  14   12.90   11.70
  -2   1  14   42.80   27.80
   2   1 -14   40.20   19.50
   2   1 -14    5.90    8.30
  -2   1  14    1.80   13.90
  -2   1  14   14.30   17.30
  -2   1  14   27.80   10.60
   1  -1 -14  443.56   37.10
  -1  -1  14  489.05   36.00
   1  -1 -14  466.35   36.30
   1  -1 -14  470.55   71.89
  -1  -1  14  493.35   37.00
  -1  -1  14  545.05   45.70
  -1   1  14  458.05   35.70
   1   1 -14  478.45   33.00
  -1   1  14  445.76   33.00
  -1   1  14  488.25   59.79
  -1   1  14  494.15   39.20
  -1   1  14  470.65   39.80
   1   1 -14  493.75   44.70
   0  -1 -14  211.38   33.30
   0  -1  14  191.28   22.10
   0  -1  14  155.88   23.80
   0  -1 -14  156.28   23.50
   0  -1  14  146.09   27.30
   0  -1 -14  136.59   32.20
   0   1  14  103.59   43.10
   0   1  14  190.08   21.10
   0   1 -14  185.18   21.10
   0   1  14  169.98   24.70
   0   1 -14  155.48   28.40
   0   1  14  190.38   28.00
   1  -1  14  146.09   28.40
  -1  -1 -14   74.89   15.60
   1  -1  14  123.99   18.60
  -1  -1 -14   68.49   29.00
   1  -1  14  115.99   18.90
  -1   1 -14   99.79   20.60
   1   1  14  109.99   18.20
  -1   1 -14   89.19   16.90
   1   1  14  127.39   19.50
   1   1  14   98.29   20.40
  -2  -1 -14   46.30   25.00
  -2  -1 -14   50.29   14.50
   2  -1  14   68.19   12.30
   2  -1  14   69.59   31.20
   2  -1  14   73.59   17.60
  -2   1 -14  106.79   21.70
   2   1  14   66.19   21.40
   2   1  14   66.79   21.70
   2   1  14   55.69   15.80
  -2   1 -14   92.99   22.60
  -3  -1 -14   25.50   26.20
   3  -1  14   91.09   14.10
   3   1  14   78.69   17.90
  -3   1 -14   70.29   18.80
   4  -1  14  183.98   21.30
   4   1  14  164.58   30.30
  -4   1 -14  228.68   31.90
   5  -1  14   34.30   12.70
   5  -1  14   29.50   10.00
  -5  -1 -14   37.70   34.50
  -5   1 -14   18.70   16.10
   6  -1  14   22.20    7.10
  -6   1 -14   -0.50   17.90
  -9   2  14   31.40   28.50
  -8  -2  14  151.68   44.70
  -7  -2  14  168.38   32.40
  -7   2  14  128.19   41.50
   7   2 -14  100.69   19.50
  -6  -2  14  107.09   23.20
  -6   2  14   64.69   19.50
   6   2 -14   42.60   15.70
  -6   2  14   85.49   40.00
  -5  -2  14  -12.80   17.90
   5  -2 -14  -13.20   15.30
  -5   2  14  -27.20   32.00
  -5   2  14   12.40   17.10
   5   2 -14    7.10   13.30
  -5   2  14    9.10   16.40
   4  -2 -14   11.40   17.00
  -4  -2  14   57.49   21.00
  -4  -2  14   67.29   20.00
   4  -2 -14   55.89   43.60
  -4   2  14   84.39   20.00
   4   2 -14   64.49   18.20
  -4   2  14   44.10   12.60
  -4   2  14   64.59   17.60
  -4   2  14   71.89   38.30
  -4   2  14   31.90   29.00
  -3  -2  14  543.25   40.70
   3  -2 -14  402.26   68.79
  -3  -2  14  605.54   49.70
   3  -2 -14  381.66   57.19
   3  -2 -14  441.96   41.10
  -3   2  14  479.95   43.80
  -3   2  14  504.15   51.69
   3   2 -14  573.04   30.90
  -3   2  14  462.25   39.30
  -3   2  14  396.36   72.29
  -3   2  14  501.75   35.80
   3   2 -14  590.14   46.50
  -2  -2  14  663.43   52.49
  -2  -2  14  478.35   46.40
   2  -2 -14  423.96   69.09
   2  -2 -14  597.74   68.39
   2  -2 -14  617.94   55.19
  -2  -2  14  563.74   39.40
   2   2 -14  565.04   34.00
  -2   2  14  507.85   50.69
  -2   2  14  542.75   45.40
   2   2 -14  541.75   45.90
  -2   2  14  423.96   81.49
  -2   2  14  527.05   38.00
   1  -2 -14   25.50   16.00
  -1  -2  14   49.40   19.20
   1  -2 -14   20.60   23.50
   1  -2 -14   56.89   28.30
  -1  -2  14   88.79   22.50
   1  -2 -14   39.20   37.40
  -1  -2  14   56.79   12.90
   1  -2 -14   58.89   35.70
  -1   2  14   86.29   59.89
  -1   2  14   37.50   13.50
  -1   2  14   70.39   23.60
  -1   2  14   52.99   17.10
   1   2 -14   58.29   11.50
   0  -2  14   15.70   17.90
   0  -2  14   20.00   10.20
   0  -2 -14    1.70   14.60
   0  -2 -14   32.70   26.90
   0  -2  14   21.20   17.50
   0  -2 -14   -8.80   31.70
   0   2 -14   32.50   11.40
   0   2  14   49.80   17.50
   0   2  14   32.50   16.60
   0   2  14   23.10   22.00
   0   2 -14   30.90   13.90
   1  -2  14   26.70   18.20
  -1  -2 -14   38.40   30.50
   1  -2  14   26.10    9.50
  -1  -2 -14   14.70   27.60
   1   2  14   42.60   17.10
  -1   2 -14   24.30   12.30
  -1   2 -14    8.30   13.60
   2  -2  14   93.49   25.80
  -2  -2 -14   69.99   31.50
   2  -2  14   91.69   16.50
   2   2  14   98.39   20.90
  -2   2 -14  128.19   21.80
   3  -2  14   48.20   10.50
  -3  -2 -14   16.80   32.40
  -3  -2 -14   22.80   61.19
  -3   2 -14   58.59   15.00
  -4  -2 -14   64.59   58.99
  -4  -2 -14   30.70   37.90
   5  -2  14   32.00    9.30
  -5  -2 -14   23.20   68.59
   5   2  14   23.00   15.20
  -5   2 -14   37.90   13.60
  -8   3  14  -27.30   32.60
  -7  -3  14    0.30   27.50
  -7   3  14   12.90   35.90
   7   3 -14   12.20   12.10
  -6  -3  14   19.70   22.00
   6   3 -14   11.10   12.10
  -6   3  14  -23.60   38.30
  -5  -3  14   52.09   22.40
   5   3 -14   52.19   16.60
  -5   3  14  -15.20   44.30
  -5   3  14   51.49   44.70
  -4  -3  14   19.30   20.80
   4  -3 -14    8.90   36.40
  -4   3  14  -12.70   54.39
  -4   3  14    1.40   36.40
  -4   3  14   19.90   15.70
   4   3 -14    7.50   13.60
  -3  -3  14  302.77   40.50
   3  -3 -14  160.28   38.00
  -3  -3  14  225.38   27.40
  -3   3  14  199.58   31.00
   3   3 -14  242.88   30.40
  -2  -3  14   60.89   24.20
  -2  -3  14   58.69   12.80
   2  -3 -14   71.19   33.20
  -2   3  14   28.90   17.00
  -2   3  14   22.20   29.00
   2   3 -14   57.19   16.50
   2   3 -14   69.29   17.60
   1  -3 -14  199.38   38.60
  -1  -3  14  251.37   23.70
  -1  -3  14  268.57   37.70
   1   3 -14  218.18   25.60
  -1   3  14  190.68   30.90
   0  -3  14   58.69   20.70
   0  -3 -14   18.90   27.00
   0  -3  14   65.19   12.30
   0  -3 -14   55.09   29.60
   0   3  14   65.99   19.50
   0   3 -14   95.59   18.80
   1  -3  14   21.00   18.60
   1  -3  14   41.40   10.00
  -1  -3 -14   43.40   26.50
  -1  -3 -14   16.70   27.50
  -1   3 -14   32.10   10.90
  -2  -3 -14  -36.80   92.89
  -2  -3 -14   59.99   25.30
  -2  -3 -14   -6.80   31.90
  -3  -3 -14  -71.79   66.29
   3  -3  14   17.40    7.30
  -3  -3 -14   40.50   22.30
  -3   3 -14   14.10    9.50
  -4  -3 -14   13.10   20.20
  -4  -3 -14  -12.40   87.29
   4  -3  14   19.00    6.90
   4   3  14   37.10   13.50
  -4   3 -14    8.00    9.30
  -6  -4  14   98.69   23.50
   6   4 -14  110.19   18.30
  -5  -4  14   45.70   19.60
  -5   4  14   -9.60   27.20
   5   4 -14   11.40   10.40
  -4  -4  14   99.99   23.20
   4  -4 -14   50.49   28.00
   4   4 -14   91.49   15.80
  -4   4  14    7.90   24.90
   3  -4 -14   59.19   25.00
  -3  -4  14   39.40   14.10
  -3  -4  14   21.50   20.20
  -3   4  14   44.00   23.50
   3   4 -14   36.20   13.00
  -3   4  14   -1.20   22.00
   2  -4 -14   14.90   22.90
  -2  -4  14   -0.80   17.90
  -2  -4  14   -5.10    9.60
  -2   4  14    6.60   19.20
  -1  -4  14   55.59   19.70
  -1  -4  14   45.50    9.80
   1  -4 -14    1.30   22.00
  -1   4  14    2.60   18.10
   0  -4  14   14.10    7.90
   0  -4 -14   -7.40   21.30
   0  -4  14    6.90   16.20
   0   4  14    4.60   17.10
   0   4 -14    2.40    9.30
   1  -4  14   27.00   17.20
   1  -4  14   19.70    7.20
  -1  -4 -14   22.90   20.20
   1   4  14   -9.50   13.80
   1   4  14   18.70   11.90
  -1   4 -14   14.10    9.50
   2  -4  14   86.79   25.70
  -2  -4 -14   63.69   22.10
   2  -4  14  130.09   12.90
   2   4  14  115.49   17.70
  -2   4 -14  108.79   17.10
 -10   0  15   26.10   30.10
  -9   0  15   23.70   33.50
  -8   0  15  283.37   50.99
  -7   0  15   38.90   26.30
  -7   0  15   42.30   28.90
  -6   0  15  183.58   36.10
  -6   0  15  159.58   28.10
  -5   0  15  231.78   20.80
   5   0 -15  215.78   20.10
  -5   0  15  263.97   44.90
  -5   0  15  227.68   37.40
  -5   0  15  207.88   22.00
  -4   0  15  117.19   17.80
  -4   0  15   68.59   29.40
  -4   0  15  127.89   17.70
  -4   0  15   84.19   25.00
  -4   0  15  121.49   20.50
   4   0 -15  112.49   17.40
  -3   0  15  201.28   36.50
  -3   0  15  194.28   28.80
  -3   0  15  211.88   20.30
  -3   0  15  174.68   20.50
  -3   0  15  167.48   26.50
   3   0 -15  202.88   21.40
  -2   0  15  180.38   25.00
  -2   0  15  132.69   22.70
  -2   0  15  191.58   35.90
  -2   0  15  194.88   20.10
   2   0 -15  170.98   21.30
  -1   0  15  453.95   41.00
  -1   0  15  543.85   52.99
  -1   0  15  563.44   38.80
   1   0 -15  384.56   47.70
   0   0  15  130.79   32.70
   0   0  15  114.79   20.40
   0   0  15  159.68   21.60
   0   0 -15  151.88   29.20
   0   0 -15  116.59   19.70
  -1   0 -15   72.19   24.90
   1   0  15   48.30   40.30
   1   0  15   52.49   18.90
  -1   0 -15   91.59   24.20
   1   0  15   73.39   14.30
   2   0  15   90.59   15.70
  -3   0 -15   24.90   19.40
   3   0  15   23.50   12.00
  -4   0 -15  145.99   28.80
   4   0  15  145.99   23.60
  -5   0 -15   36.30   21.60
  -9  -1  15    7.30   42.70
  -9   1  15   18.90   29.80
  -8  -1  15  119.49   37.90
  -8   1  15   46.00   34.00
  -7  -1  15  252.67   41.30
  -7   1  15  202.08   28.80
  -7   1  15  229.38   47.60
  -6  -1  15   55.89   23.90
  -6   1  15   36.70   19.60
  -6   1  15   45.70   30.60
  -5  -1  15  177.38   19.70
  -5  -1  15  144.99   27.40
  -5  -1  15  133.79   25.70
   5  -1 -15  139.79   21.70
  -5   1  15  171.48   23.00
  -5   1  15  146.69   24.00
  -5   1  15   99.49   33.40
  -5   1  15  147.49   25.00
  -4  -1  15  -10.90   16.10
  -4  -1  15    7.30   16.60
   4  -1 -15    1.40   18.50
   4  -1 -15   -4.70   12.10
  -4  -1  15   -1.50    9.70
  -4   1  15   -9.50   27.10
  -4   1  15   10.70   10.30
  -4   1  15    7.30   15.80
   4   1 -15   10.50    8.10
  -4   1  15   14.10   24.80
  -4   1  15    0.50   12.50
   4   1 -15    2.80   19.20
   3  -1 -15   36.80   15.20
  -3  -1  15   -8.60   23.10
  -3  -1  15   29.60   17.60
  -3  -1  15   43.80   14.60
   3  -1 -15   23.40   19.80
  -3   1  15   28.70   24.00
  -3   1  15   76.39   31.40
  -3   1  15   31.10   13.70
   3   1 -15   36.20   10.30
  -3   1  15   45.00   11.30
  -3   1  15   37.00   17.30
   3   1 -15   40.60   19.80
  -2  -1  15  130.69   22.40
   2  -1 -15  124.19   50.49
  -2  -1  15  125.79   24.30
   2  -1 -15  120.09   19.60
  -2  -1  15  107.79   22.20
   2  -1 -15  121.29   40.60
  -2   1  15  131.59   21.20
   2   1 -15  156.28   18.80
   2   1 -15  131.79   26.00
  -2   1  15  122.09   35.80
  -2   1  15   92.09   23.20
  -2   1  15  104.49   17.50
  -2   1  15  137.29   19.70
   1  -1 -15   68.39   19.70
   1  -1 -15   83.19   25.30
  -1  -1  15  113.09   25.20
   1  -1 -15   77.29   40.30
  -1  -1  15  115.39   21.00
  -1  -1  15  114.59   20.00
  -1   1  15  125.59   25.20
  -1   1  15  100.89   22.80
  -1   1  15  113.29   19.20
  -1   1  15   94.99   15.30
   1   1 -15  116.69   18.40
   1   1 -15  114.19   23.50
  -1   1  15   78.59   36.10
   0  -1  15   67.59   19.10
   0  -1 -15   83.99   27.80
   0  -1 -15   67.89   25.90
   0  -1 -15   85.49   21.10
   0  -1 -15  120.19   38.00
   0  -1  15  130.99   25.20
   0   1 -15   72.69   18.80
   0   1  15   65.99   15.60
   0   1 -15   73.69   15.20
   0   1  15   96.09   50.39
   0   1  15  105.59   17.70
   1  -1  15  170.58   21.20
   1  -1  15  152.88   30.70
  -1   1 -15  155.68   29.20
  -1   1 -15  169.98   23.20
   1   1  15  195.28   25.10
   2  -1  15  164.78   19.70
   2  -1  15  154.58   45.50
  -2  -1 -15  126.29   30.60
  -2   1 -15  173.78   28.50
   2   1  15  144.99   24.40
   3  -1  15   24.70    9.90
  -3  -1 -15   21.50   23.40
  -3   1 -15   26.00   15.60
   3   1  15   19.90   15.30
   4  -1  15  232.08   21.70
  -4  -1 -15  141.89   33.80
   4  -1  15  214.18   22.60
  -4   1 -15  212.78   31.70
   5  -1  15    9.50   17.50
   5  -1  15   47.40    9.90
  -5  -1 -15   23.90   32.30
  -5   1 -15   47.40   17.90
   5   1  15   20.10   22.10
  -9   2  15   10.00   26.80
  -8  -2  15  218.88   44.30
  -8   2  15  149.59   38.30
  -7   2  15   37.30   34.20
  -6  -2  15  202.58   29.50
  -6   2  15  107.29   40.10
  -6   2  15  157.58   28.40
  -5  -2  15   49.40   20.00
  -5   2  15   19.10   16.40
  -5   2  15  109.29   41.20
  -4  -2  15   62.49   18.20
  -4  -2  15   85.79   22.00
   4  -2 -15   65.99   21.60
  -4   2  15   42.70   38.30
  -4   2  15   42.70   16.80
  -3  -2  15  346.27   37.70
   3  -2 -15  191.58   49.80
   3  -2 -15  337.87   38.60
  -3  -2  15  314.97   30.20
  -3   2  15  261.37   33.30
   3   2 -15  216.58   34.40
  -3   2  15  215.38   53.09
   3   2 -15  307.87   20.70
  -2  -2  15  182.18   31.20
   2  -2 -15  155.68   40.20
   2  -2 -15  105.89   28.30
  -2  -2  15  144.09   22.20
  -2   2  15  103.09   53.69
   2   2 -15  163.08   29.20
   2   2 -15  176.08   18.50
  -2   2  15  159.98   24.50
   1  -2 -15  109.49   36.30
  -1  -2  15   98.99   23.70
  -1  -2  15  132.69   19.20
   1   2 -15   92.89   19.40
   1   2 -15  145.39   19.70
  -1   2  15   94.09   20.10
   0  -2 -15    1.80   23.80
   0  -2  15   20.40    9.80
   0  -2 -15   -3.00   29.50
   0  -2  15   14.90   17.40
   0   2 -15   35.90   14.30
   0   2  15   30.60   15.80
   0   2 -15   28.50   13.40
   1  -2  15   14.70   19.10
   1  -2  15   -9.50    8.00
  -1  -2 -15    0.70   24.00
  -1  -2 -15    6.40   26.10
   1   2  15  -11.00   15.00
  -1   2 -15   12.20   11.80
  -2  -2 -15  -18.50   23.90
   2  -2  15  -10.30   27.40
  -2  -2 -15   12.10   25.40
   2  -2  15   -1.80    7.60
  -2   2 -15   -0.30   10.50
   2   2  15    5.40   17.40
   3  -2  15   11.20    8.20
  -3  -2 -15   32.40   23.70
  -3  -2 -15   51.99   29.00
  -3   2 -15   20.40   11.30
  -4  -2 -15  -52.49   32.70
  -4  -2 -15   23.90   20.30
   4  -2  15   15.30    7.80
  -4   2 -15   33.30   12.70
  -5  -2 -15   15.40   18.50
   5  -2  15   23.90    7.80
   5  -2  15   22.00   10.50
  -5   2 -15   30.90   13.40
   5   2  15   13.60   15.00
  -8   3  15   -1.20   36.40
  -7  -3  15  209.98   35.10
  -6  -3  15   -1.30   18.00
   6   3 -15    6.70   10.60
  -6   3  15  -22.50   42.50
  -5  -3  15  131.99   24.30
   5   3 -15   74.69   14.40
  -5   3  15    9.80   51.19
  -5   3  15   -3.50   45.50
  -4  -3  15   76.79   26.50
  -4  -3  15  120.69   23.30
  -4   3  15   65.99   92.49
   4   3 -15   79.19   16.00
  -3  -3  15  285.57   27.80
   3  -3 -15  228.48   39.50
  -3  -3  15  285.07   37.50
  -3   3  15  229.58   30.60
  -2  -3  15  264.77   23.70
  -2   3  15  232.78   30.40
   2   3 -15  216.78   28.60
  -1  -3  15   24.30   18.00
   1  -3 -15  -21.00   26.30
  -1  -3  15   15.20    9.10
   1   3 -15   17.70   13.60
  -1   3  15    1.40   15.10
  -1   3  15    8.70   23.40
   0  -3  15   -2.70   16.20
   0  -3 -15   -0.70   25.00
   0  -3  15   -5.20    7.60
   0   3 -15   -5.70   10.10
   0   3  15   -4.90   15.60
   1  -3  15    5.20    7.50
  -1  -3 -15  -12.30   22.90
  -1  -3 -15   18.90   24.50
   1  -3  15   -4.90   16.70
  -1   3 -15    7.00    9.80
  -2  -3 -15   34.60   23.20
   2  -3  15   71.09   12.50
   2  -3  15   36.80   26.30
  -2   3 -15   73.59   16.50
  -3  -3 -15   15.30   19.50
   3  -3  15   25.40    7.20
  -3   3 -15   17.90   10.20
  -5  -4  15  -14.50   16.70
  -5   4  15   31.90   28.10
  -4   4  15   17.40   24.50
   3  -4 -15  -14.60   25.10
  -3  -4  15   -4.40   12.80
  -3  -4  15   -8.90   15.10
  -3   4  15   22.10   22.30
  -3   4  15   18.60   21.40
   2  -4 -15   59.49   24.20
  -2  -4  15   81.49   11.80
  -2  -4  15   82.49   19.70
  -2   4  15   51.99   18.00
  -1  -4  15    4.30    7.50
   1  -4 -15   -2.40   20.80
  -1  -4  15   19.90   15.00
  -1   4  15   16.30   17.00
   0  -4 -15   14.60   19.90
   0  -4  15   15.90    7.30
   0  -4  15   13.40   15.80
   0   4  15   16.20   12.00
   0   4  15   13.00   15.50
   1  -4  15   13.00   19.40
   1  -4  15    7.90    6.00
  -1  -4 -15    4.70   17.70
   1   4  15    1.50   11.20
   1   4  15  -11.70   12.20
  -1   4 -15   10.30   11.20
  -9   0  16   75.79   34.50
  -8   0  16  167.88   41.80
  -7   0  16   -0.80   27.60
  -7   0  16   29.50   23.70
  -6   0  16   -7.20   19.00
  -6   0  16   14.10   24.70
  -5   0  16   21.30   16.90
  -5   0  16   17.10   22.50
   5   0 -16    2.00   13.60
   4   0 -16   54.79   12.80
  -4   0  16   62.89   17.20
  -4   0  16   63.09   26.60
  -3   0  16   38.20   24.50
   3   0 -16   43.10   13.30
  -3   0  16   35.40   16.70
  -3   0  16   47.60   15.00
   3   0 -16   12.20   17.00
  -3   0  16   23.70   11.60
  -2   0  16  -30.00   27.80
  -2   0  16   24.60   22.60
  -2   0  16   -9.60   10.20
   2   0 -16   -5.00   17.00
  -2   0  16    6.10   17.60
  -2   0  16  -10.10   11.70
   2   0 -16    7.90   14.40
  -1   0  16  327.27   28.90
  -1   0  16  255.07   46.20
  -1   0  16  301.27   39.90
   1   0 -16  235.18   37.50
   1   0 -16  262.17   30.70
   0   0  16    4.30   10.20
   0   0 -16   -4.10   16.70
   0   0  16    2.20   30.40
   0   0 -16   16.50   25.20
   0   0 -16   10.20   41.00
  -1   0 -16   71.79   21.60
   1   0  16  128.19   20.20
  -2   0 -16   21.80   19.30
   2   0  16   30.40   11.70
   3   0  16    5.40   10.70
  -3   0 -16    1.90   18.10
   4   0  16  443.86   34.60
  -4   0 -16  423.76   45.40
  -5   0 -16  114.39   25.50
  -9  -1  16   80.29   41.80
  -9   1  16   50.79   28.50
  -8  -1  16    3.90   31.90
  -8   1  16    9.10   29.70
  -7  -1  16   28.20   27.30
  -7   1  16   29.90   17.40
  -7   1  16   -9.90   29.40
  -6  -1  16   88.09   27.10
  -6  -1  16   67.99   27.00
  -6   1  16   81.69   20.80
  -6   1  16   64.99   34.50
  -5  -1  16   49.20   20.70
  -5  -1  16   85.19   22.50
  -5   1  16   80.29   19.50
  -5   1  16   17.40   27.80
   4  -1 -16  191.68   26.90
  -4  -1  16  193.18   30.20
  -4  -1  16  227.28   36.50
  -4   1  16  168.98   28.40
  -4   1  16  115.29   35.90
   4   1 -16  191.88   17.50
   3  -1 -16  197.88   29.70
  -3  -1  16  254.17   27.70
  -3  -1  16  205.68   34.70
   3   1 -16  208.08   21.40
  -3   1  16  263.67   30.20
   3   1 -16  144.39   31.60
  -3   1  16  199.88   41.60
   2  -1 -16  -38.50   18.20
  -2  -1  16   29.80   12.50
  -2  -1  16   14.80   17.20
   2  -1 -16   16.90   17.40
  -2   1  16   -7.20   12.70
   2   1 -16    5.10   16.10
   2   1 -16   11.30   12.30
  -2   1  16    8.70   31.40
   1  -1 -16   40.70   21.40
   1  -1 -16   69.99   41.60
  -1  -1  16   52.09   21.30
  -1  -1  16   88.79   13.90
   1  -1 -16   69.39   25.60
  -1   1  16   68.49   16.90
   1   1 -16   53.69   18.40
   1   1 -16   39.20   15.10
  -1   1  16   11.60   38.60
   0  -1 -16   60.59   36.40
   0  -1  16  141.89   19.10
   0   1  16  124.89   19.40
   0   1 -16  105.29   22.20
   1  -1  16   -2.50   28.70
   1  -1  16   18.20    8.90
  -1  -1 -16  -18.30   29.20
  -1  -1 -16   10.40   20.40
  -1   1 -16    2.30   14.80
   1   1  16   17.40   13.10
  -2  -1 -16   85.09   25.30
   2  -1  16  117.19   17.30
  -2  -1 -16  137.39   33.20
  -2   1 -16  125.29   26.50
   2   1  16  103.79   18.10
   3  -1  16   20.40    9.10
  -3  -1 -16   23.20   21.20
  -3   1 -16    1.60   14.20
   3   1  16    7.30   15.80
   4  -1  16   42.20   11.00
  -4  -1 -16   38.30   24.30
  -4   1 -16   36.20   16.10
  -8  -2  16   65.99   39.90
  -8   2  16   61.49   31.20
  -7  -2  16  105.19   29.40
  -7   2  16   16.60   30.00
  -6  -2  16   82.89   23.40
  -6   2  16   43.00   35.60
  -6   2  16   47.00   15.60
  -5  -2  16  131.79   23.90
  -5  -2  16   85.69   24.20
  -5   2  16   93.19   18.80
  -5   2  16   66.79   39.40
  -4  -2  16  137.89   24.70
  -4  -2  16  150.58   20.20
  -4   2  16   38.10   41.50
  -4   2  16   96.79   19.80
  -3  -2  16  147.29   22.30
  -3   2  16   92.99   45.30
   3   2 -16   90.99   19.10
  -3   2  16   25.50   43.40
   2  -2 -16   11.30   18.30
   2  -2 -16    8.40   37.70
  -2  -2  16   36.80   17.50
  -2  -2  16   33.20   11.50
   2   2 -16   38.60   16.00
  -2   2  16   22.30   59.49
  -2   2  16   29.70   14.70
  -1  -2  16  134.99   26.00
  -1  -2  16  146.09   18.60
   1  -2 -16   98.29   34.70
  -1   2  16   85.99   17.70
   1   2 -16  112.19   21.30
   0  -2 -16   -0.90   19.40
   0  -2  16   15.20   18.30
   0  -2  16    8.80    8.20
   0  -2 -16    1.30   28.50
   0   2  16    4.90   13.70
   0   2 -16   -3.00   12.20
   1  -2  16   40.80   23.80
  -1  -2 -16   45.10   23.20
  -1  -2 -16   87.89   29.40
   1  -2  16   73.69   12.10
   1   2  16   84.59   17.90
  -1   2 -16   64.09   15.50
  -2  -2 -16   -2.50   21.90
  -2  -2 -16   36.90   24.20
   2  -2  16   24.70    8.40
  -2   2 -16   19.30   11.60
   2   2  16   21.80   18.80
   3  -2  16   23.80    8.30
  -3  -2 -16    3.30   24.60
  -3  -2 -16   13.60   21.00
  -3   2 -16   34.60   12.60
   4  -2  16   39.40    8.90
  -4  -2 -16   42.70   18.90
  -4  -2 -16   -1.80   34.30
   4   2  16   40.90   13.10
  -4   2 -16   45.10   13.90
  -6  -3  16   -1.40   18.70
  -6   3  16   13.50   55.39
  -5  -3  16   25.70   17.10
  -4  -3  16  177.18   30.50
  -4  -3  16  246.38   32.20
  -3  -3  16  125.89   21.30
  -3  -3  16  184.18   30.30
  -2  -3  16   26.00   15.90
  -2  -3  16   23.60   10.00
   2  -3 -16    9.10   28.70
  -2   3  16   19.10   13.80
  -2   3  16    7.00   24.60
  -1  -3  16   69.69   19.30
  -1  -3  16   66.69   11.40
   1  -3 -16   56.19   26.40
  -1   3  16   68.69   16.60
   1   3 -16   74.19   15.70
   0  -3  16  111.09   14.80
   0  -3  16  101.59   21.50
   0   3 -16   99.79   20.40
   1  -3  16   40.40    8.90
   1  -3  16   37.10   21.50
  -1  -3 -16   44.00   22.80
   1   3  16   20.70   17.10
  -1   3 -16   45.40   13.10
   2  -3  16  153.08   15.20
  -2   3 -16  171.28   22.00
  -4  -4  16    6.20   14.00
  -4   4  16    8.90   22.60
  -2  -4  16   11.40    9.10
  -2  -4  16    3.90   14.10
   2  -4 -16    9.50   22.80
  -2   4  16   30.70   15.80
  -2   4  16  -11.10   17.10
  -1  -4  16  111.99   19.00
  -1  -4  16   94.39   12.60
   1  -4 -16   40.30   20.90
  -1   4  16   82.19   16.30
  -8   0  17   -6.40   31.00
  -7   0  17   33.50   21.40
  -7   0  17   17.70   27.10
  -6   0  17    0.00   23.60
  -6   0  17    3.10   17.40
  -5   0  17   72.59   18.30
  -5   0  17   37.80   25.50
  -4   0  17   51.19   26.90
  -4   0  17   66.19   16.60
  -3   0  17   15.60   12.20
   3   0 -17    2.20   16.00
  -3   0  17   -5.70   21.90
  -2   0  17   27.80   11.70
  -2   0  17   30.00   26.30
   2   0 -17   16.10   16.30
  -1   0  17   10.50   28.90
  -1   0  17   26.90   12.20
   1   0 -17    4.40   15.40
   0   0  17    2.80   40.70
   0   0  17   10.20   10.40
   0   0 -17    5.80   15.70
  -1   0 -17   78.69   38.20
   1   0  17   29.80   11.10
  -1   0 -17   23.80   16.40
   2   0  17  104.39   17.80
  -2   0 -17   92.59   22.20
  -2   0 -17  121.29   32.90
  -3   0 -17  174.38   34.30
   3   0  17  254.47   24.10
  -3   0 -17  251.97   42.70
  -4   0 -17  162.98   32.30
  -4   0 -17  219.08   37.10
  -8  -1  17  -33.70   30.90
  -8   1  17    2.10   26.40
  -7  -1  17    8.00   25.80
  -7   1  17   21.50   29.40
  -6  -1  17  143.89   26.10
  -6  -1  17  187.58   33.10
  -6   1  17  125.19   21.20
  -6   1  17   90.09   35.40
  -5  -1  17   17.90   16.70
  -5  -1  17   22.20   19.20
  -5   1  17  -16.40   27.30
  -5   1  17    2.00   14.30
  -4  -1  17   55.59   20.20
  -4  -1  17   77.29   16.70
   4   1 -17   34.60   16.70
  -4   1  17   35.20   30.20
  -4   1  17   63.29   16.40
  -3  -1  17    0.80   11.80
  -3  -1  17   18.60   18.00
   3  -1 -17    3.80   15.60
  -3   1  17   26.00   13.60
   3   1 -17    2.70   15.70
  -3   1  17   -3.70   31.00
  -2  -1  17  128.79   27.60
  -2  -1  17  113.09   19.90
  -2   1  17   89.99   38.50
  -2   1  17  114.99   19.40
   2   1 -17   92.49   21.60
  -1  -1  17   10.40    9.70
   1  -1 -17    3.30   16.80
  -1  -1  17   -8.50   19.80
   1   1 -17    5.80   14.30
  -1   1  17   -4.00   11.90
  -1   1  17   49.99   50.79
   0  -1  17   21.80   10.00
   0  -1  17    3.10   24.70
   0  -1 -17   14.00   17.80
   0  -1 -17   21.40   34.90
   0   1 -17   16.10   14.70
   0   1  17   17.60   12.70
   1  -1  17   26.40   46.20
   1  -1  17   95.69   16.00
  -1  -1 -17   64.49   22.30
  -1  -1 -17   43.30   29.30
  -1   1 -17   55.59   17.30
   1   1  17   81.39   16.20
   2  -1  17   -0.90    8.20
  -2  -1 -17   34.00   25.00
  -2  -1 -17    9.70   18.10
  -2   1 -17    1.50   13.50
   2   1  17    8.60   12.50
   3  -1  17  131.59   16.30
  -3  -1 -17   64.29   23.80
  -3   1 -17  100.99   20.40
  -7  -2  17  108.49   30.60
  -7   2  17   52.79   31.90
  -6  -2  17   72.59   23.30
  -6   2  17   54.29   34.90
  -5  -2  17  136.09   23.60
  -5  -2  17  167.18   28.00
  -5   2  17  149.59   25.40
  -4  -2  17    8.50   14.50
  -4  -2  17   -8.30   16.60
  -4   2  17  -18.70   12.20
  -4   2  17   25.40   41.20
  -3   2  17   12.80   53.19
   3   2 -17   25.40   15.10
  -3   2  17   40.50   14.70
  -3   2  17   42.70   43.80
   2  -2 -17    3.10   15.40
  -2  -2  17   17.40   10.10
  -2  -2  17    5.60   16.20
   2   2 -17   12.70   13.80
  -2   2  17    2.70   12.60
  -2   2  17   -2.60   31.60
  -1  -2  17  255.27   35.20
   1  -2 -17  109.19   35.20
   1   2 -17  165.28   26.30
  -1   2  17  177.78   25.10
   0  -2  17    6.10   20.70
   0  -2 -17  -10.50   27.30
   0  -2  17    0.30    7.50
   0  -2 -17    8.20   18.30
   0   2  17   -3.00   13.00
   0   2 -17    6.70   12.20
  -1  -2 -17   31.10   20.30
   1  -2  17   73.69   31.60
  -1  -2 -17   40.80   25.90
   1   2  17   53.89   16.10
  -2  -2 -17   34.20   22.60
  -2  -2 -17   -4.10   19.10
   2  -2  17   23.40    8.20
  -2   2 -17   14.50   11.80
   3  -2  17    2.10    7.10
  -3  -2 -17   -4.60   19.30
  -3  -2 -17    8.80   22.30
  -3   2 -17   15.10   12.00
  -6  -3  17   33.30   21.60
  -5  -3  17   11.90   16.80
  -4  -3  17    5.90   14.90
  -4  -3  17    0.70   17.20
  -4   3  17  -21.80   34.00
  -3  -3  17  408.16   38.00
  -3  -3  17  354.06   28.80
  -2  -3  17  201.88   19.90
  -2  -3  17  207.98   30.80
  -1  -3  17    4.80    7.30
   1  -3 -17   13.30   24.90
  -1  -3  17   -6.30   16.10
   1   3 -17   -4.00   12.10
  -1   3  17   11.60   20.50
   0  -3  17   36.60   20.20
   0  -3 -17   43.60   23.10
   0   3 -17   18.50   12.60
   0   3  17   22.60   18.10
  -1  -3 -17    2.90   19.60
   1  -3  17    1.00    6.00
   1   3  17   -0.40   14.40
  -1   3 -17    4.90   11.00
  -8   0  18  -24.50   25.90
  -7   0  18   32.80   18.80
  -7   0  18   29.40   28.60
  -6   0  18    1.30   24.50
  -6   0  18   -4.00   15.80
  -5   0  18   14.00   23.20
  -5   0  18   13.00   14.20
  -4   0  18   26.80   13.80
  -4   0  18    9.90   22.70
   3   0 -18  -11.80   13.70
  -3   0  18    1.60   23.20
  -3   0  18   12.40   11.90
  -2   0  18   -5.10   25.70
   2   0 -18    1.10   13.80
  -2   0  18   23.90   11.80
  -1   0  18  143.49   19.90
   1   0 -18   99.49   21.10
  -1   0  18   56.79   35.70
   0   0  18  284.17   24.90
   0   0 -18  218.68   31.70
   1   0  18  105.29   17.90
  -1   0 -18   89.29   20.50
  -2   0 -18    3.30   14.00
   2   0  18    4.80    9.80
   3   0  18   -5.30   13.90
  -3   0 -18   -6.10   14.80
  -7  -1  18  -10.20   25.40
  -7   1  18    6.10   26.70
  -6  -1  18   -9.10   23.30
  -6  -1  18  -26.20   19.70
  -6   1  18    6.30   13.40
  -6   1  18   21.30   27.90
  -5  -1  18   27.60   15.40
  -5  -1  18   -5.40   20.80
  -5   1  18  -13.80   29.00
  -5   1  18   13.80   13.30
  -4  -1  18   14.30   20.20
  -4  -1  18   -4.60   12.50
  -4   1  18  -16.00   32.20
  -4   1  18   -5.80   12.50
  -3  -1  18  107.99   25.40
  -3  -1  18  141.79   21.50
  -3   1  18  107.39   40.70
  -3   1  18  168.78   23.30
  -2  -1  18   77.39   25.40
  -2  -1  18   98.19   15.20
  -2   1  18   89.09   16.30
  -2   1  18   44.80   45.60
  -1  -1  18    1.50   23.20
  -1  -1  18   10.00    9.00
   1  -1 -18    3.10   14.80
   1   1 -18   10.50   13.20
  -1   1  18   10.60   11.10
   0  -1  18   90.59   15.20
   0  -1  18   57.49   36.10
   0   1 -18   55.09   17.10
   0   1  18   73.69   14.50
  -1  -1 -18    1.00   15.10
  -1  -1 -18   24.40   32.30
   1  -1  18   -6.10    7.80
  -1   1 -18    7.00   12.80
   1   1  18    0.80   10.80
  -2  -1 -18   15.20   25.70
   2  -1  18   10.40    8.10
  -2  -1 -18   -6.50   15.50
   2   1  18    1.50   13.20
  -2   1 -18    8.10   12.80
  -6  -2  18   14.40   21.30
  -6   2  18    9.10   35.70
  -5  -2  18   52.19   20.10
  -5  -2  18   49.50   19.50
  -5   2  18   45.70   13.30
  -5   2  18    7.30   41.00
  -4  -2  18  135.49   18.30
  -4  -2  18  188.48   32.20
  -4   2  18   70.09   54.49
  -4   2  18  151.18   22.00
  -3  -2  18  424.26   31.10
  -3  -2  18  390.66   39.60
  -3   2  18  326.67   32.00
  -2  -2  18    3.90   15.90
  -2  -2  18   13.80    9.20
  -2   2  18   21.60   12.00
   2   2 -18    1.90   12.80
  -2   2  18  -24.90   31.60
   1  -2 -18   50.79   18.50
  -1  -2  18   81.49   22.00
  -1  -2  18  125.99   15.60
  -1   2  18  142.79   21.30
   1   2 -18   94.79   21.70
   0  -2  18    6.80    7.50
   0  -2  18  -23.70   25.00
   0  -2 -18   16.80   29.60
   0  -2 -18   -4.40   15.10
   0   2  18   -4.60   12.30
   0   2 -18    7.00   12.20
   1  -2  18   36.20    8.30
  -1  -2 -18   24.20   18.50
  -1  -2 -18   28.30   24.40
  -1   2 -18   62.79   15.00
  -4  -3  18  139.49   27.20
  -4   3  18   54.79   45.10
  -3  -3  18  181.98   21.10
  -3  -3  18  200.78   29.80
  -2  -3  18   42.80    9.50
  -2  -3  18   26.10   16.90
  -2   3  18   21.50   23.00
  -6   0  19   80.29   29.10
  -6   0  19   70.49   16.10
  -5   0  19    6.30   12.60
  -5   0  19    9.90   24.10
  -4   0  19   11.20   24.60
  -4   0  19    2.00   11.00
  -3   0  19   22.50   26.80
   3   0 -19   -1.70   12.80
  -3   0  19    2.60   10.50
   2   0 -19    6.70   13.40
  -2   0  19   31.20   11.40
  -2   0  19  -12.20   31.50
   1   0 -19   95.69   19.60
   0   0 -19   18.90   13.60
   0   0  19   26.80   10.50
   1   0  19    3.10    9.30
  -1   0 -19    8.70   13.20
  -6  -1  19   37.30   20.60
  -6  -1  19   52.79   24.60
  -6   1  19   16.40   29.60
  -6   1  19   72.89   14.30
  -5  -1  19   50.39   24.30
  -5  -1  19   58.29   15.70
  -5   1  19   52.99   14.20
  -5   1  19   22.60   30.80
  -4  -1  19   11.90   20.80
  -4  -1  19   20.30   12.00
  -4   1  19  -27.20   33.20
  -4   1  19    6.50   11.50
  -3  -1  19   43.50   12.50
  -3  -1  19  102.49   26.80
  -3   1  19   57.19   13.70
  -3   1  19   30.60   42.60
  -2  -1  19    0.60    9.00
  -2  -1  19    3.50   23.20
   2  -1 -19    6.70   12.60
   2   1 -19   -1.30   12.80
  -2   1  19    0.30   10.20
  -1  -1  19   87.49   13.20
  -1  -1  19   41.50   30.70
  -1   1  19   65.19   13.10
   0  -1  19   49.99   10.10
   0  -1 -19   29.40   15.60
   0   1 -19   30.40   13.30
   0   1  19   46.00   11.90
  -1  -1 -19   13.70   14.60
   1  -1  19   38.80    9.00
  -1   1 -19   23.80   13.30
   1   1  19   29.30   12.10
  -5  -2  19    0.80   19.00
  -4  -2  19  127.69   24.10
  -4  -2  19  147.79   22.90
  -4   2  19  151.28   19.90
  -3  -2  19  193.18   20.70
  -3  -2  19  166.88   31.50
  -3   2  19  208.58   22.30
  -2  -2  19    5.70   18.30
  -2  -2  19    3.80    8.40
  -2   2  19   16.70   10.90
  -2   2  19   22.00   31.70
  -1  -2  19   16.00    8.10
  -1  -2  19   18.30   24.60
   1   2 -19    4.50   12.40
  -1   2  19   14.00   11.20
  -1   2  19   23.10   24.10
  -5   0  20   54.69   29.90
  -5   0  20   73.79   14.10
  -4   0  20   12.70   28.60
  -4   0  20   15.20   11.00
  -3   0  20   30.50   10.70
  -3   0  20   32.00   34.40
  -2   0  20   -1.90    8.50
   2   0 -20   -5.70   12.00
   1   0 -20    5.00   12.50
  -1   0  20   -1.20    8.70
  -4  -1  20   66.29   13.20
  -4  -1  20   54.39   24.30
  -4   1  20   85.79   14.50
  -3  -1  20   40.30   24.70
  -3  -1  20   49.99   11.50
  -3   1  20   30.90   10.60
  -2  -1  20    9.50    8.90
  -2  -1  20   21.00   32.60
  -2   1  20    5.20    9.20
   0   0   0    0.00    0.00

_computing_structure_solution     'SHELXT 2018/2 (Sheldrick, 2018)'
;
_shelx_hkl_checksum   50791
